# Supplementary material for: Fine mapping of QTL and genomic prediction using allele-specific expression SNPs demonstrates that the complex trait of genetic resistance to Marek’s disease is predominantly determined by transcriptional regulation
Source: BMC Genomics. 2015 Oct 19;16:816. doi: 10.1186/s12864-015-2016-0 (PMC4617451; doi:10.1186/s12864-015-2016-0)
Supplement: Additional file 1: Table S1. — Content of custom SNP array. (XLSX 424 kb) [file 12864_2015_2016_MOESM1_ESM.xlsx]

## Sheet: SNPs
Chromosome (galGal3)	Position	Ref	Alt	In Gene?	Gene name containing SNP (or distance to SNP)	P (non-null)	Catagory	In Gene?	Gene Function
1	78493	A	G	Yes	ENSGALG00000009778	0.00323333	ASE	Yes	hematopoietic cell-specific Lyn substrate 1
1	117439	C	T	No	ENSGALG00000009746(dist=2669),ENSGALG00000023983(dist=22313)	0.00371111	Random	No
1	339075	G	A	No	ENSGALG00000025487(dist=26288),ENSGALG00000013811(dist=59542)	0.00426111	Random	No
1	379015	A	G	No	ENSGALG00000025487(dist=66228),ENSGALG00000013811(dist=19602)	0.00410556	Random	No
1	482754	C	T	Yes	ENSGALG00000012438,ENSGALG00000013772	0.00640556	Random	Yes
1	581427	A	G	Yes	ENSGALG00000013499(dist=4100),ENSGALG00000007910(dist=4193)	0.00685	ASE	Yes
1	791872	A	G	Yes	ENSGALG00000020819	0.00395556	ASE	Yes
1	932726	A	G	Yes	ENSGALG00000008168	0.00560556	ASE	Yes
1	1014967	G	A	Yes	ENSGALG00000008437	0.00551667	ASE	Yes	neuroepithelial cell transforming gene 1
1	1229984	G	A	Yes	ENSGALG00000008463	0.00550556	ASE	Yes
1	1480644	C	A	Yes	ENSGALG00000008477	0.00429444	ASE	Yes	exocyst complex component 4
1	1671445	C	T	Yes	ENSGALG00000008477	0.00598889	Random	Yes	exocyst complex component 4
1	2961430	T	C	Yes	ENSGALG00000006356	0.00551667	Random	Yes	muskelin 1, intracellular mediator containing kelch motifs
1	3017824	C	T	Yes	ENSGALG00000006356	0.00522778	ASE	Yes	muskelin 1, intracellular mediator containing kelch motifs
1	3284719	G	A	Yes	ENSGALG00000006335	0.00470556	ASE	Yes	interleukin 2 receptor, alpha
1	3409972	G	T	Yes	ENSGALG00000006324(dist=2359),ENSGALG00000023876(dist=105706)	0.00397222	ASE	Yes
1	4023947	T	C	No	ENSGALG00000006941(dist=35292),ENSGALG00000006905(dist=5958)	0.00516667	Random	No
1	4063302	T	C	Yes	ENSGALG00000006905	0.00377222	ASE	Yes
1	4309240	A	G	Yes	ENSGALG00000006731	0.00396667	ASE	Yes	TAF3 RNA polymerase II, TATA box binding protein (TBP)-associated factor, 140kDa; similar to TAF3 RNA polymerase II, TATA box binding protein (TBP)-associated factor, 140kDa
1	6825008	T	C	Yes	ENSGALG00000009866(dist=2033),ENSGALG00000017722(dist=87491)	0.00619444	ASE	Yes
1	6868035	A	G	No	ENSGALG00000009866(dist=45060),ENSGALG00000017722(dist=44464)	0.00819444	Random	No
1	6961953	A	G	Yes	ENSGALG00000013738	0.0117	ASE	Yes	optineurin
1	7067820	A	G	Yes	ENSGALG00000014575(dist=19617),ENSGALG00000006682(dist=1241)	0.00732778	ASE	Yes
1	7168160	C	T	Yes	ENSGALG00000006671(dist=4275),ENSGALG00000006656(dist=1275)	0.00690556	ASE	Yes
1	7908619	C	T	Yes	ENSGALG00000006633	0.00463333	ASE	Yes
1	8217316	C	T	No	ENSGALG00000006576(dist=35341),ENSGALG00000023801(dist=45126)	0.0125833	Random	No
1	8352679	G	A	Yes	ENSGALG00000023801	0.0107333	Random	Yes
1	8453220	T	C	No	ENSGALG00000023801(dist=82835),ENSGALG00000006563(dist=431256)	0.0112556	Random	No
1	8498612	T	G	No	ENSGALG00000023801(dist=128227),ENSGALG00000006563(dist=385864)	0.01	Random	No
1	8734435	A	G	No	ENSGALG00000023801(dist=364050),ENSGALG00000006563(dist=150041)	0.01345	Random	No
1	8840267	T	C	No	ENSGALG00000023801(dist=469882),ENSGALG00000006563(dist=44209)	0.0104722	Random	No
1	9046600	T	G	Yes	ENSGALG00000006563	0.00722778	ASE	Yes	sema domain, immunoglobulin domain (Ig), short basic domain, secreted, (semaphorin) 3D
1	9376563	C	T	No	ENSGALG00000006563(dist=329903),ENSGALG00000006560(dist=50675)	0.01025	Random	No
1	9754244	T	C	No	ENSGALG00000006560(dist=141693),ENSGALG00000008509(dist=383465)	0.0147667	Random	No
1	9946946	T	C	No	ENSGALG00000006560(dist=334395),ENSGALG00000008509(dist=190763)	0.0162111	Random	No
1	10118783	A	G	No	ENSGALG00000006560(dist=506232),ENSGALG00000008509(dist=18926)	0.00999444	Random	No
1	10222464	A	G	Yes	ENSGALG00000008509	0.00652222	Random	Yes	sema domain, immunoglobulin domain (Ig), short basic domain, secreted, (semaphorin) 3E; similar to collapsin 5
1	11325139	T	C	Yes	ENSGALG00000008486	0.00688333	Random	Yes	calcium channel, voltage-dependent, alpha 2/delta subunit 1; similar to voltage-gated calcium channel alpha2/delta-1 subunit
1	12074490	T	C	Yes	ENSGALG00000008455(dist=27290),ENSGALG00000008439(dist=1564)	0.00573333	ASE	Yes
1	12174625	A	G	No	ENSGALG00000008439(dist=55256),ENSGALG00000008427(dist=4977)	0.00552222	Random	No
1	12294815	T	G	Yes	ENSGALG00000008382	0.00468889	ASE	Yes	guanine nucleotide binding protein (G protein), alpha inhibiting activity polypeptide 1; guanine nucleotide binding protein (G protein), alpha inhibiting activity polypeptide 3
1	12398276	C	T	No	ENSGALG00000008382(dist=64170),ENSGALG00000008353(dist=684760)	0.00523889	Random	No
1	13112550	C	T	Yes	ENSGALG00000008353	0.00586667	Random	Yes	membrane associated guanylate kinase, WW and PDZ domain containing 2
1	13407333	G	A	Yes	ENSGALG00000008335	0.00643889	ASE	Yes	putative homeodomain transcription factor 2
1	13746980	A	G	Yes	ENSGALG00000008306	0.00675	ASE	Yes	fibrinogen-like 2
1	13948332	T	C	Yes	ENSGALG00000008249	0.00593333	ASE	Yes	zuotin related factor 1
1	14319624	G	A	Yes	ENSGALG00000008175	0.00612222	ASE	Yes	origin recognition complex, subunit 5-like (yeast)
1	14534647	G	A	Yes	ENSGALG00000019390	0.00981667	Random	Yes
1	14715729	G	T	Yes	ENSGALG00000019390(dist=107032),ENSGALG00000008167(dist=25722)	0.00924444	ASE	Yes
1	14778078	A	C	Yes	ENSGALG00000008167	0.01055	Random	Yes
1	15206904	C	T	Yes	ENSGALG00000008106(dist=26245),ENSGALG00000008098(dist=1973)	0.00877778	ASE	Yes
1	15391557	T	G	Yes	ENSGALG00000008081	0.00990556	ASE	Yes	phosphoinositide-3-kinase, catalytic, gamma polypeptide
1	15419501	G	A	Yes	ENSGALG00000008081(dist=1090),ENSGALG00000008060(dist=85837)	0.0123833	ASE	Yes
1	15547917	G	C	Yes	ENSGALG00000008035	0.00913889	ASE	Yes
1	15857927	T	C	Yes	ENSGALG00000007931	0.0146333	ASE	Yes	dihydrolipoamide dehydrogenase
1	15987145	A	C	Yes	ENSGALG00000007161	0.0148222	ASE	Yes
1	16404297	C	T	Yes	ENSGALG00000007142(dist=1133),ENSGALG00000007098(dist=84347)	0.0179	ASE	Yes
1	16859903	A	G	No	ENSGALG00000007025(dist=101645),ENSGALG00000013015(dist=9695)	0.00950556	Random	No
1	17422351	G	A	Yes	ENSGALG00000006975	0.00697778	ASE	Yes	TBC1 domain family, member 22A; similar to TBC1 domain family, member 22A
1	18480363	A	C	No	ENSGALG00000023584(dist=18973),ENSGALG00000024431(dist=804265)	0.00627222	Random	No
1	18554586	C	T	No	ENSGALG00000023584(dist=93196),ENSGALG00000024431(dist=730042)	0.00671667	Random	No
1	18812098	A	G	No	ENSGALG00000023584(dist=350708),ENSGALG00000024431(dist=472530)	0.00590556	Random	No
1	18934524	T	G	No	ENSGALG00000023584(dist=473134),ENSGALG00000024431(dist=350104)	0.00551667	Random	No
1	19123310	A	G	No	ENSGALG00000023584(dist=661920),ENSGALG00000024431(dist=161318)	0.00621667	Random	No
1	19394839	A	G	No	ENSGALG00000024431(dist=108382),ENSGALG00000008526(dist=607979)	0.00557778	Random	No
1	19489011	G	A	No	ENSGALG00000024431(dist=202554),ENSGALG00000008526(dist=513807)	0.00557778	Random	No
1	19876482	C	T	No	ENSGALG00000024431(dist=590025),ENSGALG00000008526(dist=126336)	0.00579444	Random	No
1	19973168	T	G	No	ENSGALG00000024431(dist=686711),ENSGALG00000008526(dist=29650)	0.00598333	Random	No
1	20910021	G	A	No	ENSGALG00000023576(dist=440483),ENSGALG00000008554(dist=488890)	0.00518333	Random	No
1	21148238	G	T	No	ENSGALG00000023576(dist=678700),ENSGALG00000008554(dist=250673)	0.00481667	Random	No
1	21223743	G	A	No	ENSGALG00000023576(dist=754205),ENSGALG00000008554(dist=175168)	0.00561111	Random	No
1	21405265	C	A	Yes	ENSGALG00000008554	0.004	ASE	Yes
1	21717241	C	T	Yes	ENSGALG00000008694(dist=13081),ENSGALG00000023560(dist=14917)	0.00410556	ASE	Yes
1	22489961	C	T	Yes	ENSGALG00000019382	0.00521667	Random	Yes	glutamate receptor, metabotropic 8
1	26853924	C	T	Yes	ENSGALG00000009393	0.00492222	ASE	Yes	caveolin 1, caveolae protein, 22kDa
1	28374134	G	T	No	ENSGALG00000009435(dist=186168),ENSGALG00000009439(dist=108640)	0.0054	Random	No
1	28460526	A	G	Yes	ENSGALG00000009435(dist=272560),ENSGALG00000009439(dist=22248)	0.00746111	ASE	Yes
1	28734316	C	T	Yes	ENSGALG00000009448(dist=1379),ENSGALG00000009454(dist=39756)	0.00485	ASE	Yes
1	28774529	C	T	Yes	ENSGALG00000009454	0.00857778	ASE	Yes	zinc finger protein 277 pseudogene
1	29075567	C	G	Yes	ENSGALG00000009480	0.00545556	ASE	Yes	dedicator of cytokinesis 4
1	29515476	G	T	Yes	ENSGALG00000009485	0.00572778	Random	Yes
1	29549702	C	G	Yes	ENSGALG00000009485	0.00574444	ASE	Yes
1	29739359	G	A	No	ENSGALG00000009485(dist=189588),ENSGALG00000023479(dist=160643)	0.00548889	Random	No
1	30227673	A	G	Yes	ENSGALG00000009494	0.0061	ASE	Yes	THAP domain containing 5
1	30339788	C	T	Yes	ENSGALG00000009505(dist=1702),ENSGALG00000009514(dist=17697)	0.00699444	ASE	Yes
1	30865331	A	G	Yes	ENSGALG00000009530	0.00711111	Random	Yes	PDZ domain containing RING finger 4
1	31352578	G	T	Yes	ENSGALG00000009544	0.0544722	ASE	Yes
1	31434510	T	C	Yes	ENSGALG00000009556	0.0500556	ASE	Yes	prickle homolog 1 (Drosophila)
1	31507018	G	A	No	ENSGALG00000009556(dist=13653),ENSGALG00000009572(dist=200774)	0.0132	Random	No
1	32047727	T	C	Yes	ENSGALG00000009596	0.0113444	Random	Yes
1	32724495	G	A	Yes	ENSGALG00000009672(dist=58936),ENSGALG00000009698(dist=4831)	0.0251889	ASE	Yes
1	32838568	A	G	No	ENSGALG00000025619(dist=22950),ENSGALG00000009730(dist=56829)	0.0129222	Random	No
1	33046404	G	A	Yes	ENSGALG00000009739	0.0112889	ASE	Yes
1	33408085	C	T	No	ENSGALG00000009747(dist=27811),ENSGALG00000009755(dist=111753)	0.0149278	Random	No
1	34799152	C	T	Yes	ENSGALG00000009773	0.0145556	ASE	Yes	ubiquitin specific peptidase 15
1	34888619	G	A	Yes	ENSGALG00000009795	0.0143444	ASE	Yes
1	35465760	T	G	Yes	ENSGALG00000023410	0.0223556	ASE	Yes
1	35628865	G	T	Yes	ENSGALG00000009842	0.0241722	ASE	Yes	Ras association (RalGDS/AF-6) domain family 3
1	35795136	G	A	No	ENSGALG00000009867(dist=6452),ENSGALG00000009873(dist=22104)	0.0265778	Random	No
1	35931013	C	T	Yes	ENSGALG00000017400	0.0247611	ASE	Yes
1	36179576	A	G	Yes	ENSGALG00000009875(dist=100238),ENSGALG00000019358(dist=55891)	0.0101778	ASE	Yes
1	36676445	A	G	Yes	ENSGALG00000009899	0.00517778	ASE	Yes
1	36758692	T	C	No	ENSGALG00000009899(dist=80163),ENSGALG00000009901(dist=11254)	0.00706667	Random	No
1	36986533	C	A	Yes	ENSGALG00000009905	0.00445556	ASE	Yes	Mdm4, transformed 3T3 cell double minute 1, p53 binding protein (mouse)
1	37117776	A	G	Yes	ENSGALG00000009927	0.00439444	ASE	Yes	RAP1B, member of RAS oncogene family
1	37151707	A	G	Yes	ENSGALG00000009940	0.00472778	ASE	Yes
1	37303828	G	A	Yes	ENSGALG00000009964	0.00458889	ASE	Yes	YEATS domain containing 4
1	37372804	G	A	Yes	ENSGALG00000009966(dist=4218),ENSGALG00000009975(dist=5321)	0.00522778	ASE	Yes
1	37683486	C	T	Yes	ENSGALG00000010042	0.00453889	ASE	Yes	CCR4-NOT transcription complex, subunit 2
1	37721170	G	A	Yes	ENSGALG00000010044(dist=10249),ENSGALG00000010049(dist=3949)	0.00417778	ASE	Yes
1	38202205	C	A	Yes	ENSGALG00000010163	0.00401111	ASE	Yes	leucine-rich repeat-containing G protein-coupled receptor 5
1	38419673	C	A	Yes	ENSGALG00000010198	0.00506111	Random	Yes	tryptophan hydroxylase 2
1	38536939	G	A	Yes	ENSGALG00000010200	0.00481667	Random	Yes	thyrotropin-releasing hormone degrading enzyme
1	39076548	T	C	No	ENSGALG00000010200(dist=354645),ENSGALG00000010204(dist=416794)	0.00409444	Random	No
1	43174272	C	A	No	ENSGALG00000010975(dist=227709),ENSGALG00000010992(dist=328255)	0.00458333	Random	No
1	43356400	T	C	No	ENSGALG00000010975(dist=409837),ENSGALG00000010992(dist=146127)	0.00498333	Random	No
1	43433306	C	T	No	ENSGALG00000010975(dist=486743),ENSGALG00000010992(dist=69221)	0.00481667	Random	No
1	44081058	C	T	No	ENSGALG00000011151(dist=26202),ENSGALG00000011154(dist=6384)	0.00473333	Random	No
1	44177499	G	A	No	ENSGALG00000011154(dist=82249),ENSGALG00000011159(dist=477241)	0.0048	Random	No
1	44591109	A	G	No	ENSGALG00000011154(dist=495859),ENSGALG00000011159(dist=63631)	0.00421667	Random	No
1	44672159	C	T	Yes	ENSGALG00000011168	0.00417778	ASE	Yes
1	44779526	C	T	No	ENSGALG00000011198(dist=16049),ENSGALG00000011206(dist=76294)	0.0044	Random	No
1	44939552	C	A	No	ENSGALG00000011206(dist=30212),ENSGALG00000011207(dist=231748)	0.00442778	Random	No
1	45310755	C	A	No	ENSGALG00000011258(dist=4949),ENSGALG00000011269(dist=495090)	0.00431111	Random	No
1	45722163	C	A	No	ENSGALG00000011258(dist=416357),ENSGALG00000011269(dist=83682)	0.00456667	Random	No
1	45869475	A	G	Yes	ENSGALG00000011271	0.00427778	ASE	Yes	lumican
1	45901527	T	C	Yes	ENSGALG00000011274	0.00428333	ASE	Yes	decorin
1	46505074	T	C	Yes	ENSGALG00000011277(dist=2927),ENSGALG00000011280(dist=4987)	0.00513333	ASE	Yes
1	46551328	G	T	Yes	ENSGALG00000011280	0.00612222	Random	Yes	early endosome antigen 1
1	46729379	C	T	Yes	ENSGALG00000011292	0.00553333	ASE	Yes	ubiquitin-conjugating enzyme E2N (UBC13 homolog, yeast)
1	47064483	G	A	Yes	ENSGALG00000011320	0.00877222	Random	Yes
1	47216584	C	T	No	ENSGALG00000011325(dist=3485),ENSGALG00000011327(dist=4485)	0.00837778	Random	No
1	47373304	G	T	Yes	ENSGALG00000011357	0.00541111	ASE	Yes
1	47496344	T	C	Yes	ENSGALG00000011406	0.00628889	ASE	Yes	netrin 4
1	47694146	G	A	Yes	ENSGALG00000011435	0.00499444	ASE	Yes	ELK3, ETS-domain protein (SRF accessory protein 2)
1	48564076	G	A	Yes	ENSGALG00000011514	0.00736111	ASE	Yes	solute carrier family 25 (mitochondrial carrier; phosphate carrier), member 3
1	48604563	C	T	Yes	ENSGALG00000011531	0.00777222	ASE	Yes	apoptotic peptidase activating factor 1
1	48845429	G	A	Yes	ENSGALG00000011549	0.00960556	Random	Yes
1	49146588	A	G	Yes	ENSGALG00000011569	0.00848889	ASE	Yes	SCY1-like 2 (S. cerevisiae)
1	49448950	T	C	Yes	ENSGALG00000011614	0.00938889	Random	Yes
1	49607315	C	T	Yes	ENSGALG00000011662	0.0216389	ASE	Yes
1	49787928	A	T	Yes	ENSGALG00000011724	0.0651222	ASE	Yes	WD repeat domain 91
1	49939617	A	G	Yes	ENSGALG00000011745	0.0755667	ASE	Yes	WW domain binding protein 11
1	50119589	C	T	Yes	ENSGALG00000011798	0.0224667	ASE	Yes	heme binding protein 1
1	50667091	T	C	No	ENSGALG00000011809(dist=200513),ENSGALG00000011814(dist=55128)	0.0256667	Random	No
1	50984031	G	T	Yes	ENSGALG00000011854	0.0203167	ASE	Yes
1	51076760	T	A	Yes	ENSGALG00000011863	0.0114833	ASE	Yes	polymerase (DNA-directed), delta interacting protein 3
1	51147570	C	T	Yes	ENSGALG00000011872	0.0237056	ASE	Yes
1	51307829	A	G	Yes	ENSGALG00000011897	0.0461278	ASE	Yes
1	51368867	C	T	Yes	ENSGALG00000019322(dist=3384),ENSGALG00000011916(dist=1238)	0.0589278	ASE	Yes
1	51433072	A	G	Yes	ENSGALG00000011931	0.0247667	ASE	Yes	NHP2 non-histone chromosome protein 2-like 1 (S. cerevisiae)
1	51541844	G	T	Yes	ENSGALG00000011957(dist=11801),ENSGALG00000011958(dist=5876)	0.00376111	ASE	Yes
1	51633187	G	T	Yes	ENSGALG00000011966	0.0244722	ASE	Yes	Ran GTPase activating protein 1
1	51778434	T	C	Yes	ENSGALG00000012003	0.0145944	ASE	Yes	X-prolyl aminopeptidase (aminopeptidase P) 3, putative
1	51812403	A	T	Yes	ENSGALG00000012007	0.00591111	ASE	Yes	suppression of tumorigenicity 13 (colon carcinoma) (Hsp70 interacting protein)
1	51947415	G	A	Yes	ENSGALG00000012024(dist=1963),ENSGALG00000023162(dist=1095)	0.0141833	ASE	Yes
1	52000485	C	T	Yes	ENSGALG00000012034(dist=7369),ENSGALG00000012050(dist=6081)	0.00862222	ASE	Yes
1	52187178	G	A	Yes	ENSGALG00000012056	0.0118889	ASE	Yes
1	52343827	A	G	Yes	ENSGALG00000012122	0.0112111	Random	Yes	calcium channel, voltage-dependent, T type, alpha 1I subunit
1	52516729	G	A	Yes	ENSGALG00000012135(dist=12751),ENSGALG00000012144(dist=2919)	0.00802222	ASE	Yes
1	52639981	C	T	Yes	ENSGALG00000012178	0.00852778	ASE	Yes	platelet-derived growth factor beta polypeptide (simian sarcoma viral (v-sis) oncogene homolog); similar to platelet-derived growth factor B chain
1	52719482	T	G	Yes	ENSGALG00000012183(dist=1261),ENSGALG00000012201(dist=3450)	0.0885333	ASE	Yes
1	52741866	G	A	Yes	ENSGALG00000012217;ENSGALG00000012215	0.00529444	ASE	Yes
1	53075667	A	G	Yes	ENSGALG00000012313	0.00406111	ASE	Yes	H1 histone family, member 0
1	53188407	T	C	Yes	ENSGALG00000023127	0.00437222	ASE	Yes
1	53231505	G	A	Yes	ENSGALG00000012442	0.00441667	ASE	Yes	MFNG O-fucosylpeptide 3-beta-N-acetylglucosaminyltransferase
1	53384057	T	C	Yes	ENSGALG00000012456	0.00430556	ASE	Yes	ras-related C3 botulinum toxin substrate 2 (rho family, small GTP binding protein Rac2)
1	53441999	C	T	Yes	ENSGALG00000012490	0.0045	ASE	Yes
1	53731390	T	C	Yes	ENSGALG00000012530	0.00427778	ASE	Yes	hypothetical protein LOC776602; FAD-dependent oxidoreductase domain containing 2
1	53817557	T	C	Yes	ENSGALG00000012533	0.00423889	ASE	Yes	similar to Myosin-9 (Myosin heavy chain, nonmuscle IIa) (Nonmuscle myosin heavy chain IIa) (NMMHC II-a) (NMMHC-IIA) (Cellular myosin heavy chain, type A) (Nonmuscle myosin heavy chain-A) (NMMHC-A); myosin, heavy chain 9, non-muscle
1	54023998	A	G	Yes	ENSGALG00000023116	0.00443889	ASE	Yes
1	55130021	A	T	Yes	ENSGALG00000012566	0.0110778	ASE	Yes
1	55336134	C	T	Yes	ENSGALG00000012611	0.00458889	ASE	Yes	chromosome 22 open reading frame 28
1	55394238	C	G	Yes	ENSGALG00000012631	0.00492778	ASE	Yes
1	55632060	A	C	Yes	ENSGALG00000012638	0.00386111	ASE	Yes	cryptochrome 1 (photolyase-like)
1	55679089	C	T	Yes	ENSGALG00000012640	0.00382778	ASE	Yes	chromosome 12 open reading frame 23
1	55927837	T	G	Yes	ENSGALG00000012658	0.00412222	ASE	Yes	t-complex 11 (mouse)-like 2
1	55953206	T	C	Yes	ENSGALG00000012659	0.00398333	ASE	Yes
1	56093640	A	G	No	ENSGALG00000012662(dist=70227),ENSGALG00000012665(dist=164403)	0.00408889	Random	No
1	56289031	A	G	Yes	ENSGALG00000012665	0.00413333	ASE	Yes
1	56431582	G	T	Yes	ENSGALG00000019303(dist=1157),ENSGALG00000012698(dist=2194)	0.00405556	ASE	Yes
1	56647922	G	A	Yes	ENSGALG00000012714	0.00442222	ASE	Yes	thioredoxin reductase 1
1	56743160	C	T	Yes	ENSGALG00000012722	0.00450556	ASE	Yes	thymine-DNA glycosylase
1	57511691	A	G	Yes	ENSGALG00000012760	0.00482222	ASE	Yes
1	57597186	C	G	Yes	ENSGALG00000012763	0.0059	ASE	Yes	N-acetylglucosamine-1-phosphate transferase, alpha and beta subunits
1	57752856	A	G	Yes	ENSGALG00000012786	0.00545	ASE	Yes	Spi-C transcription factor (Spi-1/PU.1 related)
1	57853339	T	C	Yes	ENSGALG00000012791	0.00713889	Random	Yes	thromboxane A synthase 1 (platelet, cytochrome P450, family 5, subfamily A)
1	58171696	G	A	Yes	ENSGALG00000012792	0.00611111	ASE	Yes	homeodomain interacting protein kinase 2
1	58366132	A	T	Yes	ENSGALG00000012796(dist=1406),ENSGALG00000024435(dist=10187)	0.0112944	ASE	Yes
1	58440254	A	G	Yes	ENSGALG00000012823	0.0162556	ASE	Yes	tripartite motif-containing 24
1	59035039	C	T	Yes	ENSGALG00000012865	0.00766111	Random	Yes	v-raf murine sarcoma viral oncogene homolog B1
1	59222013	T	G	No	ENSGALG00000012867(dist=137033),ENSGALG00000019295(dist=74976)	0.0100944	Random	No
1	59381706	T	G	Yes	ENSGALG00000012870(dist=3466),ENSGALG00000012874(dist=2543)	0.0073	ASE	Yes
1	59503452	A	G	Yes	ENSGALG00000012877(dist=4673),ENSGALG00000012890(dist=87738)	0.00716111	ASE	Yes
1	61038958	G	A	Yes	ENSGALG00000012919	0.00811667	ASE	Yes	tyrosyl-tRNA synthetase 2, mitochondrial
1	61657869	A	G	Yes	ENSGALG00000012944	0.00478889	ASE	Yes	DENN/MADD domain containing 5B
1	61889022	C	T	Yes	ENSGALG00000012956	0.00505556	Random	Yes	transmembrane and tetratricopeptide repeat containing 1
1	61984246	A	G	Yes	ENSGALG00000023056(dist=2975),ENSGALG00000023055(dist=18727)	0.00495556	ASE	Yes
1	62081139	A	G	Yes	ENSGALG00000012974	0.005	Random	Yes	WAS protein family homolog 2 pseudogene
1	62359850	C	T	Yes	ENSGALG00000012985(dist=11262),ENSGALG00000012986(dist=1664)	0.00425556	ASE	Yes
1	62422711	C	T	Yes	ENSGALG00000012987	0.0043	ASE	Yes
1	62659178	T	A	Yes	ENSGALG00000012992	0.0118389	ASE	Yes	WNK lysine deficient protein kinase 1
1	62969067	T	C	Yes	ENSGALG00000012994(dist=102150),ENSGALG00000012995(dist=49268)	0.00740556	ASE	Yes
1	63018397	G	A	Yes	ENSGALG00000012995	0.00788889	ASE	Yes	F-box and leucine-rich repeat protein 14
1	63102328	A	G	Yes	ENSGALG00000013000	0.0151722	ASE	Yes	adiponectin receptor 2
1	63816439	G	A	Yes	ENSGALG00000013031	0.0172833	ASE	Yes	cat eye syndrome chromosome region, candidate 1
1	63927872	A	G	Yes	ENSGALG00000013034	0.00353889	ASE	Yes	cat eye syndrome chromosome region, candidate 2
1	64337255	A	G	Yes	ENSGALG00000013069	0.0049	ASE	Yes	2,3-bisphosphoglycerate mutase
1	64609185	A	G	Yes	ENSGALG00000013071(dist=1359),ENSGALG00000013072(dist=1556)	0.00526111	ASE	Yes
1	65111952	A	G	Yes	ENSGALG00000013091	0.00626111	Random	Yes
1	65863867	T	C	No	ENSGALG00000019280(dist=303752),ENSGALG00000025472(dist=46229)	0.00447222	Random	No
1	66050822	G	C	Yes	ENSGALG00000013112	0.00427778	ASE	Yes	RERG/RAS-like
1	66692706	G	A	No	ENSGALG00000013134(dist=10276),ENSGALG00000013136(dist=27409)	0.00408333	Random	No
1	67458596	C	T	Yes	ENSGALG00000013173	0.0045	Random	Yes	pyridine nucleotide-disulphide oxidoreductase domain 1
1	67581777	T	G	Yes	ENSGALG00000013177(dist=5267),ENSGALG00000013178(dist=19374)	0.00341667	ASE	Yes
1	69015226	A	T	Yes	ENSGALG00000013211	0.00802778	ASE	Yes	ST8 alpha-N-acetyl-neuraminide alpha-2,8-sialyltransferase 1
1	69133809	G	T	Yes	ENSGALG00000013251(dist=1354),ENSGALG00000013257(dist=70568)	0.00485	ASE	Yes
1	69816675	T	C	Yes	ENSGALG00000014042(dist=26645),ENSGALG00000014071(dist=2264)	0.00402778	ASE	Yes
1	70128093	G	A	Yes	ENSGALG00000014083	0.00503333	ASE	Yes
1	70287660	G	A	Yes	ENSGALG00000014094(dist=2978),ENSGALG00000014096(dist=9729)	0.00511667	ASE	Yes
1	70459629	C	G	Yes	ENSGALG00000014106	0.0131667	ASE	Yes	PTPRF interacting protein, binding protein 1 (liprin beta 1)
1	70574453	G	A	Yes	ENSGALG00000014140(dist=5456),ENSGALG00000014159(dist=1031)	0.00953889	ASE	Yes
1	70704127	A	G	Yes	ENSGALG00000014167	0.143733	ASE	Yes	tubulin tyrosine ligase-like family, member 12
1	71048852	T	G	Yes	ENSGALG00000014186	0.00967778	Random	Yes
1	71377140	G	A	Yes	ENSGALG00000014203	0.0178556	ASE	Yes	parvin, gamma
1	72009528	C	T	No	ENSGALG00000019262(dist=12845),ENSGALG00000019261(dist=5566)	0.00787222	Random	No
1	72327276	T	G	No	ENSGALG00000019260(dist=65304),ENSGALG00000014222(dist=60590)	0.0123833	Random	No
1	72402642	G	C	Yes	ENSGALG00000014222	0.00978889	ASE	Yes	nucleoporin 50kDa
1	72885059	A	G	No	ENSGALG00000014234(dist=33645),ENSGALG00000014235(dist=54270)	0.0143611	Random	No
1	73175392	G	A	No	ENSGALG00000014235(dist=143415),ENSGALG00000018240(dist=245880)	0.103589	Random	No
1	73620237	A	T	Yes	ENSGALG00000009702	0.0148889	ASE	Yes
1	73788304	C	T	Yes	ENSGALG00000012921	0.122244	Random	Yes	hypothetical LOC430294; ets variant gene 6 (TEL oncogene)
1	74046388	C	T	Yes	ENSGALG00000011558,ENSGALG00000013461	0.0557833	Random	Yes
1	74144857	A	G	Yes	ENSGALG00000014147	0.232361	ASE	Yes	MANSC domain containing 1
1	74185546	G	C	Yes	ENSGALG00000013461	0.129789	ASE	Yes	loss of heterozygosity, 12, chromosomal region 1
1	74590394	A	G	No	ENSGALG00000022980(dist=143253),ENSGALG00000017297(dist=40704)	0.0176111	Random	No
1	75000784	T	G	No	ENSGALG00000017293(dist=8284),ENSGALG00000017292(dist=213024)	0.01735	Random	No
1	75099151	A	C	No	ENSGALG00000017293(dist=106651),ENSGALG00000017292(dist=114657)	0.0196944	Random	No
1	75186787	G	A	No	ENSGALG00000017293(dist=194287),ENSGALG00000017292(dist=27021)	0.0193722	Random	No
1	79865148	C	T	Yes	ENSGALG00000014410	0.0360333	ASE	Yes	cystatin B (stefin B)
1	79914110	T	C	Yes	ENSGALG00000014426	0.0359778	ASE	Yes	similar to Karyopherin alpha 1 (importin alpha 5); karyopherin alpha 1 (importin alpha 5)
1	80074556	C	T	Yes	ENSGALG00000014439	0.0311944	ASE	Yes	non-SMC condensin I complex, subunit D2
1	80136169	C	T	Yes	ENSGALG00000013565	0.0367	ASE	Yes
1	80412014	A	G	Yes	ENSGALG00000014513	0.0679111	ASE	Yes
1	80498104	C	A	Yes	ENSGALG00000014561	0.00718889	ASE	Yes	protein tyrosine phosphatase, non-receptor type 6
1	80901323	G	A	Yes	ENSGALG00000014708	0.0104722	ASE	Yes	glutathione S-transferase kappa 1
1	81204540	G	A	Yes	ENSGALG00000014754	0.0105611	ASE	Yes
1	81231559	A	T	Yes	ENSGALG00000022907	0.00673333	ASE	Yes
1	81561126	C	T	Yes	ENSGALG00000014759(dist=22082),ENSGALG00000014723(dist=2065)	0.00897222	ASE	Yes
1	81728109	T	C	No	ENSGALG00000014766(dist=46321),ENSGALG00000014772(dist=54056)	0.0134889	Random	No
1	82267474	G	T	Yes	ENSGALG00000014779	0.0620389	Random	Yes
1	82384894	G	A	Yes	ENSGALG00000014453	0.0866167	ASE	Yes	family with sequence similarity 46, member C; similar to similar to FLJ20202 protein
1	82497186	C	G	Yes	ENSGALG00000014808(dist=2457),ENSGALG00000014812(dist=8002)	0.152928	ASE	Yes
1	82689262	G	A	Yes	ENSGALG00000014890	0.263744	ASE	Yes	tumor necrosis factor receptor superfamily, member 1A
1	83136425	A	G	Yes	ENSGALG00000014969	0.109872	ASE	Yes	NADH dehydrogenase (ubiquinone) 1 beta subcomplex, 4, 15kDa
1	83952787	G	A	Yes	ENSGALG00000015069	0.0106444	ASE	Yes	UDP-Gal:betaGlcNAc beta 1,4- galactosyltransferase, polypeptide 4
1	84099765	T	C	Yes	ENSGALG00000015077(dist=3358),ENSGALG00000015079(dist=9799)	0.0179944	ASE	Yes
1	84613737	T	C	Yes	ENSGALG00000015087	0.02545	Random	Yes	limbic system-associated membrane protein
1	85068116	A	G	Yes	ENSGALG00000015087	0.0119944	Random	Yes	limbic system-associated membrane protein
1	85108124	G	T	Yes	ENSGALG00000015087	0.0133167	Random	Yes	limbic system-associated membrane protein
1	85659560	C	T	No	ENSGALG00000015089(dist=21117),ENSGALG00000015094(dist=517611)	0.00651111	Random	No
1	86603428	G	T	Yes	ENSGALG00000015152	0.00608333	ASE	Yes
1	86867494	T	G	Yes	ENSGALG00000015193,ENSGALG00000022880	0.00547222	ASE	Yes
1	87010831	G	C	Yes	ENSGALG00000015225	0.00443889	ASE	Yes
1	87048063	A	G	Yes	ENSGALG00000015230	0.00486667	Random	Yes
1	87497617	C	G	Yes	ENSGALG00000015240	0.00405556	ASE	Yes	coproporphyrinogen oxidase
1	87595026	T	C	Yes	ENSGALG00000015253	0.00448889	ASE	Yes	collagen, type VIII, alpha 1
1	87933871	A	G	Yes	ENSGALG00000015267	0.00397778	ASE	Yes
1	88206425	A	G	Yes	ENSGALG00000015285	0.00333333	ASE	Yes
1	88330131	G	A	Yes	ENSGALG00000015307	0.00337222	ASE	Yes
1	88712738	G	T	Yes	ENSGALG00000015342(dist=4283),ENSGALG00000015344(dist=5560)	0.00382778	ASE	Yes
1	88760454	G	A	Yes	ENSGALG00000015346	0.00396667	ASE	Yes	nuclear factor of kappa light polypeptide gene enhancer in B-cells inhibitor, zeta
1	89743998	T	C	No	ENSGALG00000017978(dist=638096),ENSGALG00000015348(dist=102129)	0.00561667	Random	No
1	89991029	C	T	Yes	ENSGALG00000015351	0.00423889	ASE	Yes	Cas-Br-M (murine) ecotropic retroviral transforming sequence b
1	90114293	C	G	Yes	ENSGALG00000015351	0.00486111	ASE	Yes	Cas-Br-M (murine) ecotropic retroviral transforming sequence b
1	90445270	G	A	No	ENSGALG00000015351(dist=329740),ENSGALG00000015353(dist=117226)	0.0052	Random	No
1	90594575	A	C	Yes	ENSGALG00000015353	0.00441111	ASE	Yes
1	90690454	C	T	Yes	ENSGALG00000022872	0.0047	ASE	Yes
1	90710482	C	T	Yes	ENSGALG00000015355	0.00465556	ASE	Yes	CD47 molecule
1	91577309	T	C	Yes	ENSGALG00000015367(dist=19074),ENSGALG00000015371(dist=89941)	0.00441667	ASE	Yes
1	92008321	C	T	Yes	ENSGALG00000015396	0.00643333	ASE	Yes	CD200 molecule
1	92839385	G	A	No	ENSGALG00000015403(dist=169433),ENSGALG00000015409(dist=54992)	0.00573333	Random	No
1	92893284	A	G	Yes	ENSGALG00000015403(dist=223332),ENSGALG00000015409(dist=1093)	0.00454444	ASE	Yes
1	92996086	C	T	Yes	ENSGALG00000015414	0.00448889	ASE	Yes
1	93064275	C	T	No	ENSGALG00000015414(dist=69079),ENSGALG00000015418(dist=884073)	0.00607778	Random	No
1	93433665	G	T	No	ENSGALG00000015414(dist=438469),ENSGALG00000015418(dist=514683)	0.00822222	Random	No
1	94687914	G	C	Yes	ENSGALG00000015435	0.0055	ASE	Yes
1	94818039	A	T	Yes	ENSGALG00000015438	0.00573889	ASE	Yes	similar to Myelin protein zero-like 1; myelin protein zero-like 1
1	94984818	T	C	Yes	ENSGALG00000015441	0.00675556	ASE	Yes	CD247 molecule
1	95211632	G	A	Yes	ENSGALG00000015458	0.0200778	ASE	Yes
1	95273430	G	A	Yes	ENSGALG00000015461	0.0181278	ASE	Yes	B6.1
1	95756988	A	G	No	ENSGALG00000022859(dist=4626),ENSGALG00000015485(dist=1598)	0.0312278	Random	No
1	96024659	T	C	No	ENSGALG00000015494(dist=92208),ENSGALG00000015495(dist=172454)	0.0166944	Random	No
1	96411500	G	A	No	ENSGALG00000015497(dist=81060),ENSGALG00000015499(dist=261962)	0.0234722	Random	No
1	97235829	A	G	No	ENSGALG00000025177(dist=34869),ENSGALG00000015506(dist=1251653)	0.0309944	Random	No
1	97477483	C	A	No	ENSGALG00000025177(dist=276523),ENSGALG00000015506(dist=1009999)	0.0304167	Random	No
1	97875294	G	A	No	ENSGALG00000025177(dist=674334),ENSGALG00000015506(dist=612188)	0.0302222	Random	No
1	98671897	A	T	Yes	ENSGALG00000015506(dist=1832),ENSGALG00000025630(dist=360223)	0.00825	ASE	Yes
1	98832178	G	T	No	ENSGALG00000015506(dist=162113),ENSGALG00000025630(dist=199942)	0.0250111	Random	No
1	99167372	T	G	No	ENSGALG00000025630(dist=135181),ENSGALG00000015508(dist=425306)	0.0283778	Random	No
1	99788518	G	A	Yes	ENSGALG00000015511	0.0258944	Random	Yes	roundabout, axon guidance receptor, homolog 1 (Drosophila)
1	99938741	G	A	Yes	ENSGALG00000015511	0.0218889	Random	Yes	roundabout, axon guidance receptor, homolog 1 (Drosophila)
1	100091019	C	T	No	ENSGALG00000015511(dist=90505),ENSGALG00000015519(dist=201385)	0.0227722	Random	No
1	100115611	G	A	No	ENSGALG00000015511(dist=115097),ENSGALG00000015519(dist=176793)	0.0271778	Random	No
1	100255032	T	C	No	ENSGALG00000015511(dist=254518),ENSGALG00000015519(dist=37372)	0.0208611	Random	No
1	100883733	T	G	No	ENSGALG00000015519(dist=177104),ENSGALG00000015654(dist=450027)	0.0244944	Random	No
1	101116702	G	A	No	ENSGALG00000015519(dist=410073),ENSGALG00000015654(dist=217058)	0.0221333	Random	No
1	101173543	A	G	No	ENSGALG00000015519(dist=466914),ENSGALG00000015654(dist=160217)	0.0234889	Random	No
1	101478077	A	C	Yes	ENSGALG00000019201	0.0385833	ASE	Yes	stress 70 protein chaperone, microsome-associated, 60kDa
1	101620414	A	C	No	ENSGALG00000015679(dist=54105),ENSGALG00000022857(dist=94636)	0.0131333	Random	No
1	101861677	C	T	No	ENSGALG00000022856(dist=81562),ENSGALG00000015693(dist=165898)	0.0175444	Random	No
1	102160857	A	C	No	ENSGALG00000015693(dist=62786),ENSGALG00000019198(dist=112303)	0.0221556	Random	No
1	102798025	G	A	Yes	ENSGALG00000015716	0.0223389	ASE	Yes	chromosome 21 open reading frame 91
1	103697651	G	T	No	ENSGALG00000015730(dist=711133),ENSGALG00000015737(dist=556689)	0.00772222	Random	No
1	105111470	T	C	No	ENSGALG00000015740(dist=8560),ENSGALG00000022846(dist=14725)	0.00684444	Random	No
1	105993083	T	G	Yes	ENSGALG00000015751	0.00746667	ASE	Yes	ATP synthase, H+ transporting, mitochondrial F0 complex, subunit F6
1	106143299	A	G	Yes	ENSGALG00000015770	0.00527222	ASE	Yes	amyloid beta (A4) precursor protein
1	107746094	A	G	No	ENSGALG00000015835(dist=57632),ENSGALG00000015841(dist=118522)	0.0122722	Random	No
1	108119906	G	A	Yes	ENSGALG00000015850	0.00847222	ASE	Yes	splicing factor, arginine/serine-rich 15
1	108246594	G	A	Yes	ENSGALG00000015879	0.0067	ASE	Yes
1	108363102	T	G	Yes	ENSGALG00000015887	0.00866111	ASE	Yes
1	108461836	G	A	Yes	ENSGALG00000015891	0.00906667	ASE	Yes
1	108535936	G	A	Yes	ENSGALG00000015933	0.00958889	ASE	Yes	chromosome 21 open reading frame 66
1	108741068	T	C	Yes	ENSGALG00000015942	0.00819444	ASE	Yes	interferon (alpha, beta and omega) receptor 1
1	108825912	G	A	Yes	ENSGALG00000015983	0.00643333	ASE	Yes	phosphoribosylglycinamide formyltransferase, phosphoribosylglycinamide synthetase, phosphoribosylaminoimidazole synthetase
1	108854148	C	T	Yes	ENSGALG00000006296	0.0061	ASE	Yes
1	109041941	A	C	Yes	ENSGALG00000016007	0.00515556	ASE	Yes	ATP synthase, H+ transporting, mitochondrial F1 complex, O subunit (oligomycin sensitivity conferring protein)
1	109151594	A	G	Yes	ENSGALG00000019186	0.00718333	ASE	Yes	mitochondrial ribosomal protein S6
1	110033604	T	C	Yes	ENSGALG00000016027	0.00363889	ASE	Yes	carbonyl reductase 1
1	110134511	A	T	Yes	ENSGALG00000016042	0.00529444	ASE	Yes	chromatin assembly factor 1, subunit B (p60)
1	110168309	C	T	No	ENSGALG00000016043(dist=9668),ENSGALG00000016044(dist=86448)	0.00451111	Random	No
1	110314548	C	G	Yes	ENSGALG00000016044(dist=12132),ENSGALG00000016047(dist=3040)	0.00381667	ASE	Yes
1	111268284	A	G	No	ENSGALG00000016059(dist=2817),ENSGALG00000016062(dist=113785)	0.00413333	Random	No
1	111382597	C	G	Yes	ENSGALG00000016062	0.00363889	ASE	Yes	Down syndrome critical region gene 2
1	111536324	A	C	No	ENSGALG00000016128(dist=3697),ENSGALG00000021893(dist=12539)	0.0039	Random	No
1	112344453	T	C	Yes	ENSGALG00000016139(dist=2868),ENSGALG00000016140(dist=11879)	0.00358889	ASE	Yes
1	112554012	A	G	Yes	ENSGALG00000019178(dist=6106),ENSGALG00000016148(dist=1646)	0.00387222	ASE	Yes
1	112799830	C	T	Yes	ENSGALG00000016164(dist=5168),ENSGALG00000016165(dist=6300)	0.00373333	ASE	Yes
1	112800796	G	A	Yes	ENSGALG00000016164(dist=6134),ENSGALG00000016165(dist=5334)	0.00386111	ASE	Yes
1	113030665	G	A	Yes	ENSGALG00000022813(dist=3971),ENSGALG00000016191(dist=27474)	0.00392222	ASE	Yes
1	113449358	T	C	Yes	ENSGALG00000016202	0.00416111	Random	Yes
1	113574704	A	G	Yes	ENSGALG00000016205(dist=1037),ENSGALG00000016206(dist=160118)	0.00372778	ASE	Yes
1	113736753	C	A	Yes	ENSGALG00000016206	0.0046	Random	Yes	similar to 1-acylglycerol-3-phosphate O-acyltransferase 3; 1-acylglycerol-3-phosphate O-acyltransferase 3; hypothetical protein LOC768607
1	113753787	A	C	Yes	ENSGALG00000016206(dist=4627),ENSGALG00000007449(dist=33966)	0.00407222	ASE	Yes
1	113841581	T	C	Yes	ENSGALG00000016211	0.00407778	ASE	Yes
1	114604895	A	G	Yes	ENSGALG00000016219(dist=1507),ENSGALG00000016221(dist=23680)	0.00388889	ASE	Yes
1	114866749	G	A	Yes	ENSGALG00000016224	0.00340556	ASE	Yes	monoamine oxidase A
1	115617544	A	G	Yes	ENSGALG00000016231	0.00401111	ASE	Yes	DEAD (Asp-Glu-Ala-Asp) box polypeptide 3, X-linked
1	115835053	C	T	Yes	ENSGALG00000016238	0.00357222	ASE	Yes
1	115916509	T	C	No	ENSGALG00000016241(dist=45927),ENSGALG00000016245(dist=34442)	0.00414444	Random	No
1	116155419	G	A	Yes	ENSGALG00000016245	0.00456111	Random	Yes
1	117497295	C	T	Yes	ENSGALG00000016272	0.00365556	ASE	Yes
1	117785434	G	T	No	ENSGALG00000016272(dist=288963),ENSGALG00000022792(dist=24567)	0.005	Random	No
1	118110837	T	C	Yes	ENSGALG00000016281	0.00500556	Random	Yes	dystrophin
1	118922177	A	G	Yes	ENSGALG00000016281	0.00472222	Random	Yes	dystrophin
1	119147633	C	T	No	ENSGALG00000016281(dist=75020),ENSGALG00000016284(dist=31329)	0.00451111	Random	No
1	119194459	G	A	Yes	ENSGALG00000016284(dist=2262),ENSGALG00000016285(dist=36311)	0.00368333	ASE	Yes
1	119950660	A	G	Yes	ENSGALG00000016288	0.00543889	Random	Yes	interleukin 1 receptor accessory protein-like 1
1	120446680	A	C	No	ENSGALG00000016288(dist=278905),ENSGALG00000017898(dist=216124)	0.00632222	Random	No
1	120577148	A	C	No	ENSGALG00000016288(dist=409373),ENSGALG00000017898(dist=85656)	0.00655	Random	No
1	120820786	C	T	No	ENSGALG00000017898(dist=157847),ENSGALG00000016539(dist=106275)	0.00962778	Random	No
1	121001092	C	T	No	ENSGALG00000022791(dist=62694),ENSGALG00000016312(dist=295378)	0.00645556	Random	No
1	121295831	C	T	Yes	ENSGALG00000016312	0.00398889	ASE	Yes	polymerase (DNA directed), alpha 1
1	121538732	G	A	Yes	ENSGALG00000016318(dist=6989),ENSGALG00000016323(dist=2503)	0.00365556	ASE	Yes
1	121641340	T	C	Yes	ENSGALG00000016327	0.004	ASE	Yes	zinc finger protein, X-linked
1	121799737	C	T	Yes	ENSGALG00000016351(dist=1424),ENSGALG00000016357(dist=3848)	0.00415556	ASE	Yes
1	121885607	T	G	No	ENSGALG00000016357(dist=72254),ENSGALG00000016358(dist=3869)	0.00615	Random	No
1	122012833	G	A	No	ENSGALG00000016358(dist=68160),ENSGALG00000016375(dist=333058)	0.00582222	Random	No
1	122214412	G	A	No	ENSGALG00000016358(dist=269739),ENSGALG00000016375(dist=131479)	0.00921667	Random	No
1	122454621	C	T	Yes	ENSGALG00000016379	0.00508333	ASE	Yes	spermine synthase
1	123038607	G	A	No	ENSGALG00000016391(dist=233591),ENSGALG00000016406(dist=190597)	0.0115111	Random	No
1	123275727	C	T	Yes	ENSGALG00000016410	0.00707222	ASE	Yes	eukaryotic translation initiation factor 1A, Y-linked
1	123420439	C	T	Yes	ENSGALG00000016418(dist=5333),ENSGALG00000016420(dist=4745)	0.00840556	ASE	Yes
1	123863995	T	C	Yes	ENSGALG00000016511	0.00959444	ASE	Yes	G protein-coupled receptor 64
1	123894470	G	T	Yes	ENSGALG00000016518	0.0083	ASE	Yes	phosphorylase kinase, alpha 2 (liver)
1	124526207	C	T	No	ENSGALG00000016543(dist=97721),ENSGALG00000016545(dist=196880)	0.0911333	Random	No
1	125304787	A	G	Yes	ENSGALG00000016551	0.0155	ASE	Yes	adaptor-related protein complex 1, sigma 2 subunit
1	125736780	C	T	Yes	ENSGALG00000016568	0.0118222	ASE	Yes	motile sperm domain containing 2
1	125784394	G	C	Yes	ENSGALG00000016569	0.0126278	ASE	Yes
1	126334530	A	G	Yes	ENSGALG00000016575	0.01465	Random	Yes	glycoprotein M6B
1	126357678	T	C	Yes	ENSGALG00000016575	0.0108222	ASE	Yes	glycoprotein M6B
1	126615334	A	C	No	ENSGALG00000016584(dist=141688),ENSGALG00000016590(dist=208623)	0.0124167	Random	No
1	126692300	A	G	No	ENSGALG00000016584(dist=218654),ENSGALG00000016590(dist=131657)	0.00911667	Random	No
1	127469302	A	G	Yes	ENSGALG00000016598	0.00616667	Random	Yes	male-specific lethal 3 homolog (Drosophila); similar to male-specific lethal 3-like 1 (Drosophila)
1	127914887	C	A	Yes	ENSGALG00000016602	0.00633889	Random	Yes
1	127937674	T	A	Yes	ENSGALG00000016602(dist=1724),ENSGALG00000022787(dist=59017)	0.00517778	ASE	Yes
1	128606302	C	G	Yes	ENSGALG00000016607(dist=18743),ENSGALG00000016611(dist=1575)	0.00367778	ASE	Yes
1	128799978	A	G	Yes	ENSGALG00000014556(dist=19513),ENSGALG00000016614(dist=2341)	0.00374444	ASE	Yes
1	129039589	A	G	Yes	ENSGALG00000013366	0.00349444	ASE	Yes	transducin (beta)-like 1X-linked
1	129609754	C	T	No	ENSGALG00000022783(dist=78327),ENSGALG00000016616(dist=6572)	0.00460556	Random	No
1	130163554	C	T	No	ENSGALG00000016618(dist=29178),ENSGALG00000016622(dist=186308)	0.00468333	Random	No
1	130209442	T	G	No	ENSGALG00000016618(dist=75066),ENSGALG00000016622(dist=140420)	0.00460556	Random	No
1	131105113	A	G	No	ENSGALG00000016628(dist=79170),ENSGALG00000022781(dist=1062756)	0.00441111	Random	No
1	131142731	T	C	No	ENSGALG00000016628(dist=116788),ENSGALG00000022781(dist=1025138)	0.00441667	Random	No
1	131308431	T	C	No	ENSGALG00000016628(dist=282488),ENSGALG00000022781(dist=859438)	0.00448333	Random	No
1	131416480	T	C	No	ENSGALG00000016628(dist=390537),ENSGALG00000022781(dist=751389)	0.00472778	Random	No
1	131860371	C	T	No	ENSGALG00000016628(dist=834428),ENSGALG00000022781(dist=307498)	0.00476667	Random	No
1	131906170	G	T	No	ENSGALG00000016628(dist=880227),ENSGALG00000022781(dist=261699)	0.00426667	Random	No
1	132787138	G	A	Yes	ENSGALG00000016681	0.00342222	ASE	Yes	dehydrogenase/reductase (SDR family) X-linked
1	133139523	A	G	Yes	ENSGALG00000016685(dist=6568),ENSGALG00000016686(dist=3355)	0.00316111	ASE	Yes
1	133261216	G	T	Yes	ENSGALG00000016691	0.00358889	ASE	Yes	solute carrier family 25 (mitochondrial carrier; adenine nucleotide translocator), member 6
1	133597572	C	T	No	ENSGALG00000016696(dist=192058),ENSGALG00000016698(dist=246100)	0.0045	Random	No
1	134186722	G	A	Yes	ENSGALG00000016721	0.0033	ASE	Yes	phosphatidylinositol-specific phospholipase C, X domain containing 1
1	134314244	A	G	Yes	ENSGALG00000016728	0.00331667	ASE	Yes	retinitis pigmentosa 2 (X-linked recessive)
1	134429735	G	A	Yes	ENSGALG00000016734(dist=14024),ENSGALG00000021891(dist=30742)	0.00357778	ASE	Yes
1	134674366	G	A	Yes	ENSGALG00000016739	0.00628333	ASE	Yes	hect domain and RLD 2
1	135373203	T	C	Yes	ENSGALG00000019144	0.00851667	Random	Yes	gamma-aminobutyric acid (GABA) A receptor, gamma 3
1	135497054	T	G	Yes	ENSGALG00000016745	0.00915556	Random	Yes	gamma-aminobutyric acid (GABA) A receptor, beta 3
1	136429280	T	C	Yes	ENSGALG00000019142	0.00371111	ASE	Yes
1	136644672	T	C	Yes	ENSGALG00000019141	0.00352222	ASE	Yes
1	136715854	G	A	Yes	ENSGALG00000016764	0.00359444	ASE	Yes	eukaryotic translation initiation factor 5B
1	136939432	C	T	No	ENSGALG00000016767(dist=104884),ENSGALG00000022777(dist=129772)	0.00382778	Random	No
1	137127489	T	C	No	ENSGALG00000022777(dist=51762),ENSGALG00000016768(dist=58223)	0.00367222	Random	No
1	137511515	C	T	Yes	ENSGALG00000016776	0.00485556	ASE	Yes	TBC1 domain family, member 8 (with GRAM domain)
1	137599820	C	T	Yes	ENSGALG00000025284(dist=1065),ENSGALG00000016779(dist=1672)	0.00441111	ASE	Yes
1	137696125	C	T	No	ENSGALG00000016780(dist=11218),ENSGALG00000025365(dist=47106)	0.00581667	Random	No
1	139366814	A	G	Yes	ENSGALG00000016795	0.00534444	ASE	Yes	transforming growth factor, beta receptor associated protein 1
1	139483366	C	T	Yes	ENSGALG00000016797(dist=30237),ENSGALG00000016799(dist=68239)	0.00329444	ASE	Yes
1	139633837	A	G	Yes	ENSGALG00000016799	0.00322778	ASE	Yes	NCK adaptor protein 2
1	141725484	A	T	Yes	ENSGALG00000016829	0.00520556	ASE	Yes	lysosomal-associated membrane protein 1
1	141820941	C	T	Yes	ENSGALG00000019132	0.00327778	ASE	Yes	similar to Coagulation factor X precursor (Stuart factor) (Virus-activating protease) (VAP); coagulation factor X
1	142009406	T	G	Yes	ENSGALG00000016834(dist=20079),ENSGALG00000016835(dist=7051)	0.00327778	ASE	Yes
1	142435233	G	A	Yes	ENSGALG00000016837	0.00426111	Random	Yes	myosin XVI
1	143063182	G	A	Yes	ENSGALG00000016841	0.00356111	ASE	Yes	collagen, type IV, alpha 1
1	143080380	A	C	Yes	ENSGALG00000016841	0.00369444	ASE	Yes	collagen, type IV, alpha 1
1	143307259	G	A	Yes	ENSGALG00000016843	0.0035	ASE	Yes	collagen, type IV, alpha 2
1	143496278	G	T	Yes	ENSGALG00000016849(dist=28521),ENSGALG00000016850(dist=1193)	0.00360556	ASE	Yes
1	146763583	A	G	No	ENSGALG00000022760(dist=472221),ENSGALG00000016858(dist=97577)	0.00407778	Random	No
1	148160691	G	A	Yes	ENSGALG00000016870(dist=3814),ENSGALG00000022758(dist=31619)	0.00336667	ASE	Yes
1	148752320	A	G	Yes	ENSGALG00000022751(dist=2822),ENSGALG00000016880(dist=2022)	0.00552222	ASE	Yes
1	148803528	A	G	Yes	ENSGALG00000016881	0.00432222	ASE	Yes	Epstein-Barr virus induced gene 2 (lymphocyte-specific G protein-coupled receptor)
1	149328220	C	T	Yes	ENSGALG00000016886(dist=147758),ENSGALG00000016887(dist=1896)	0.00393333	ASE	Yes
1	149496761	T	C	Yes	ENSGALG00000016889	0.00463333	ASE	Yes	RAP2A, member of RAS oncogene family
1	150158831	C	T	Yes	ENSGALG00000016894	0.00656111	ASE	Yes	DnaJ (Hsp40) homolog, subfamily C, member 3
1	150351678	G	A	Yes	ENSGALG00000016896	0.00932778	Random	Yes	ATP-binding cassette, sub-family C (CFTR/MRP), member 4
1	150486587	G	A	Yes	ENSGALG00000016896(dist=1774),ENSGALG00000022749(dist=138129)	0.00553333	ASE	Yes
1	150532930	G	A	No	ENSGALG00000016896(dist=48117),ENSGALG00000022749(dist=91786)	0.00774444	Random	No
1	150895581	T	C	Yes	ENSGALG00000016900	0.00922222	Random	Yes	glypican 6
1	151192265	G	T	Yes	ENSGALG00000016900	0.00944444	Random	Yes	glypican 6
1	151897391	T	C	Yes	ENSGALG00000016902	0.00967222	Random	Yes	glypican 5
1	152036830	C	A	Yes	ENSGALG00000016902	0.00976667	Random	Yes	glypican 5
1	152246258	C	T	Yes	ENSGALG00000016902(dist=18750),ENSGALG00000018248(dist=1812)	0.00686111	ASE	Yes
1	153277022	G	A	No	ENSGALG00000024439(dist=340407),ENSGALG00000017990(dist=256704)	0.01	Random	No
1	156533467	C	T	No	ENSGALG00000022745(dist=136090),ENSGALG00000016906(dist=250799)	0.00511111	Random	No
1	156763416	G	T	No	ENSGALG00000022745(dist=366039),ENSGALG00000016906(dist=20850)	0.00504444	Random	No
1	157279229	T	C	No	ENSGALG00000016910(dist=43462),ENSGALG00000016911(dist=300250)	0.00431667	Random	No
1	157605506	G	A	Yes	ENSGALG00000022744	0.00377778	ASE	Yes
1	158013777	C	T	Yes	ENSGALG00000016912(dist=1225),ENSGALG00000016913(dist=57578)	0.00375	ASE	Yes
1	158015176	G	A	Yes	ENSGALG00000016912(dist=2624),ENSGALG00000016913(dist=56179)	0.00391667	ASE	Yes
1	158111000	C	T	Yes	ENSGALG00000016913	0.00443889	Random	Yes
1	158542204	A	C	Yes	ENSGALG00000016916(dist=1478),ENSGALG00000016917(dist=8679)	0.00339444	ASE	Yes
1	158607539	G	A	Yes	ENSGALG00000016919(dist=30111),ENSGALG00000016920(dist=343531)	0.00365	ASE	Yes
1	158861822	C	A	No	ENSGALG00000016919(dist=284394),ENSGALG00000016920(dist=89248)	0.00465	Random	No
1	159120803	T	C	Yes	ENSGALG00000016921	0.00381111	ASE	Yes	ubiquitin carboxyl-terminal esterase L3 (ubiquitin thiolesterase)
1	161326656	A	C	No	ENSGALG00000016933(dist=188834),ENSGALG00000022742(dist=490603)	0.00575	Random	No
1	163104465	C	T	No	ENSGALG00000016907(dist=1073891),ENSGALG00000016908(dist=81125)	0.00483889	Random	No
1	163347784	T	C	No	ENSGALG00000016908(dist=159096),ENSGALG00000019108(dist=299698)	0.00564444	Random	No
1	163410909	A	G	No	ENSGALG00000016908(dist=222221),ENSGALG00000019108(dist=236573)	0.00493889	Random	No
1	163624607	G	A	No	ENSGALG00000016908(dist=435919),ENSGALG00000019108(dist=22875)	0.00486111	Random	No
1	163894594	G	T	Yes	ENSGALG00000019107	0.00508333	Random	Yes
1	164117592	C	T	No	ENSGALG00000019107(dist=223174),ENSGALG00000021890(dist=53227)	0.00505	Random	No
1	164183949	T	C	No	ENSGALG00000021890(dist=8658),ENSGALG00000022741(dist=31738)	0.00517778	Random	No
1	164283231	T	C	No	ENSGALG00000022741(dist=65760),ENSGALG00000022740(dist=1102463)	0.00569444	Random	No
1	164320283	G	A	No	ENSGALG00000022741(dist=102812),ENSGALG00000022740(dist=1065411)	0.00525	Random	No
1	164751669	T	C	No	ENSGALG00000022741(dist=534198),ENSGALG00000022740(dist=634025)	0.0057	Random	No
1	165310258	C	T	No	ENSGALG00000022741(dist=1092787),ENSGALG00000022740(dist=75436)	0.00618889	Random	No
1	165388513	T	C	Yes	ENSGALG00000022740	0.00581667	Random	Yes
1	165725840	T	C	No	ENSGALG00000022740(dist=338076),ENSGALG00000014545(dist=220600)	0.00585556	Random	No
1	166610391	G	A	Yes	ENSGALG00000016937	0.00487778	Random	Yes	diaphanous homolog 3 (Drosophila)
1	166748696	A	G	Yes	ENSGALG00000016937	0.00486111	Random	Yes	diaphanous homolog 3 (Drosophila)
1	166800571	A	G	Yes	ENSGALG00000016937	0.00513889	Random	Yes	diaphanous homolog 3 (Drosophila)
1	166861488	A	G	No	ENSGALG00000016937(dist=24599),ENSGALG00000016941(dist=823548)	0.00488889	Random	No
1	166949818	T	C	No	ENSGALG00000016937(dist=112929),ENSGALG00000016941(dist=735218)	0.00548889	Random	No
1	167376291	G	A	No	ENSGALG00000016937(dist=539402),ENSGALG00000016941(dist=308745)	0.00482778	Random	No
1	167536529	A	G	No	ENSGALG00000016937(dist=699640),ENSGALG00000016941(dist=148507)	0.00498889	Random	No
1	167653050	A	G	No	ENSGALG00000016937(dist=816161),ENSGALG00000016941(dist=31986)	0.00524444	Random	No
1	167854677	C	T	No	ENSGALG00000016941(dist=89546),ENSGALG00000025642(dist=983863)	0.00462778	Random	No
1	167936189	T	C	No	ENSGALG00000016941(dist=171058),ENSGALG00000025642(dist=902351)	0.00450556	Random	No
1	168066399	A	G	No	ENSGALG00000016941(dist=301268),ENSGALG00000025642(dist=772141)	0.00467778	Random	No
1	168204189	T	C	No	ENSGALG00000016941(dist=439058),ENSGALG00000025642(dist=634351)	0.00468889	Random	No
1	169262766	T	C	No	ENSGALG00000025642(dist=424134),ENSGALG00000025658(dist=60622)	0.00457222	Random	No
1	169541356	A	G	No	ENSGALG00000017994(dist=85354),ENSGALG00000016943(dist=293484)	0.00568333	Random	No
1	170807475	T	G	Yes	ENSGALG00000016961(dist=1748),ENSGALG00000016962(dist=56047)	0.00411667	ASE	Yes
1	171259191	G	A	No	ENSGALG00000016967(dist=56643),ENSGALG00000016968(dist=192591)	0.0123722	Random	No
1	172039472	C	T	Yes	ENSGALG00000016974(dist=1112),ENSGALG00000025639(dist=4405)	0.00374444	ASE	Yes
1	172313623	G	C	Yes	ENSGALG00000016986	0.00378333	ASE	Yes	lymphocyte cytosolic protein 1 (L-plastin)
1	173087544	A	C	Yes	ENSGALG00000016997	0.00391667	ASE	Yes	retinoblastoma 1 (including osteosarcoma)
1	173509949	G	A	Yes	ENSGALG00000017006	0.00434444	ASE	Yes	SET domain, bifurcated 2
1	173588892	C	T	Yes	ENSGALG00000017009	0.00386667	ASE	Yes	karyopherin alpha 3 (importin alpha 4)
1	173662734	A	G	Yes	ENSGALG00000017010	0.00859444	ASE	Yes	chromosome 13 open reading frame 1
1	174181284	A	G	Yes	ENSGALG00000017015	0.0260056	Random	Yes	ribonuclease H2, subunit B
1	174209573	A	T	Yes	ENSGALG00000017015	0.0176222	ASE	Yes	ribonuclease H2, subunit B
1	174495711	C	A	Yes	ENSGALG00000017019	0.00749444	ASE	Yes	WD repeat and FYVE domain containing 2
1	174710933	G	A	Yes	ENSGALG00000017026(dist=1297),ENSGALG00000017027(dist=15019)	0.00921111	ASE	Yes
1	175389646	A	C	Yes	ENSGALG00000017036	0.0179778	ASE	Yes
1	175442327	T	C	No	ENSGALG00000017036(dist=52788),ENSGALG00000017037(dist=80037)	0.112389	Random	No
1	176321097	G	A	Yes	ENSGALG00000017046	0.0216611	ASE	Yes	periostin, osteoblast specific factor
1	176372856	A	G	No	ENSGALG00000017046(dist=51368),ENSGALG00000017047(dist=200692)	0.178739	Random	No
1	176612296	T	A	Yes	ENSGALG00000017048	0.0105278	ASE	Yes
1	176710736	C	T	Yes	ENSGALG00000019087	0.0152611	ASE	Yes
1	176735638	G	T	No	ENSGALG00000019087(dist=19100),ENSGALG00000022730(dist=25942)	0.189439	Random	No
1	178668835	A	G	Yes	ENSGALG00000017068(dist=101296),ENSGALG00000017070(dist=1150)	0.928778	ASE	Yes
1	179371341	G	A	Yes	ENSGALG00000017079	0.00455	ASE	Yes	ubiquitin specific peptidase like 1
1	179618734	C	T	Yes	ENSGALG00000017084	0.308378	Random	Yes	ubiquitin-like 3
1	179668006	A	G	Yes	ENSGALG00000017084	0.0104667	ASE	Yes	ubiquitin-like 3
1	179800105	C	T	Yes	ENSGALG00000017086	0.130733	Random	Yes
1	180079917	C	T	Yes	ENSGALG00000017090	0.00968889	ASE	Yes	proteasome maturation protein
1	180188041	A	C	Yes	ENSGALG00000017091	0.0243278	ASE	Yes	fms-related tyrosine kinase 1 (vascular endothelial growth factor/vascular permeability factor receptor)
1	180554931	A	G	Yes	ENSGALG00000017097	0.00636667	ASE	Yes	mitochondrial translational initiation factor 3
1	180612651	T	C	Yes	ENSGALG00000022724	0.00726667	ASE	Yes
1	181324677	A	G	Yes	ENSGALG00000017106	0.00418333	ASE	Yes	ATPase, aminophospholipid transporter-like, class I, type 8A, member 2
1	181412349	T	C	Yes	ENSGALG00000017112(dist=2439),ENSGALG00000017114(dist=30213)	0.0046	ASE	Yes
1	181709739	T	C	Yes	ENSGALG00000017118	0.00603333	ASE	Yes	mitochondrial intermediate peptidase
1	182212400	G	A	No	ENSGALG00000017122(dist=199660),ENSGALG00000017124(dist=444079)	0.0235944	Random	No
1	182705177	G	A	No	ENSGALG00000017124(dist=17572),ENSGALG00000017125(dist=8614)	0.02095	Random	No
1	183209544	C	T	Yes	ENSGALG00000017135	0.00865556	ASE	Yes	crystallin, lambda 1
1	183555118	T	A	Yes	ENSGALG00000017146	0.0106389	ASE	Yes	poly (ADP-ribose) polymerase family, member 4
1	184304239	T	C	Yes	ENSGALG00000017156	0.00736111	ASE	Yes	DEAD (Asp-Glu-Ala-Asp) box polypeptide 10
1	184549790	A	G	Yes	ENSGALG00000017158	0.00714444	ASE	Yes
1	184654776	G	A	Yes	ENSGALG00000017162	0.00704444	ASE	Yes
1	184969430	G	A	Yes	ENSGALG00000017171	0.00555556	ASE	Yes
1	185258442	T	A	Yes	ENSGALG00000017173(dist=9724),ENSGALG00000025213(dist=37890)	0.00636111	ASE	Yes
1	185328848	G	A	Yes	ENSGALG00000025213(dist=32435),ENSGALG00000017174(dist=80975)	0.00562222	ASE	Yes
1	185561433	T	C	Yes	ENSGALG00000017178	0.00744444	Random	Yes	glutamate receptor, ionotrophic, AMPA 4
1	186376607	C	T	Yes	ENSGALG00000017179(dist=2671),ENSGALG00000017180(dist=162680)	0.0035	ASE	Yes
1	186569271	A	C	Yes	ENSGALG00000017180	0.00526111	Random	Yes	dynein, cytoplasmic 2, heavy chain 1
1	186911851	A	T	Yes	ENSGALG00000017185	0.00697222	ASE	Yes	transmembrane protein 123
1	187189136	C	G	No	ENSGALG00000017193(dist=20051),ENSGALG00000017194(dist=163083)	0.00562778	Random	No
1	187320143	A	G	No	ENSGALG00000017193(dist=151058),ENSGALG00000017194(dist=32076)	0.0056	Random	No
1	187510646	A	G	Yes	ENSGALG00000017196	0.00394444	ASE	Yes
1	187937797	C	T	Yes	ENSGALG00000017197	0.00506667	Random	Yes	contactin 5
1	188488517	A	C	No	ENSGALG00000025145(dist=133994),ENSGALG00000013489(dist=710848)	0.00547778	Random	No
1	188596358	A	G	No	ENSGALG00000025145(dist=241835),ENSGALG00000013489(dist=603007)	0.00569444	Random	No
1	189514824	G	T	Yes	ENSGALG00000017201	0.00399444	ASE	Yes
1	189784961	T	C	Yes	ENSGALG00000017207(dist=16573),ENSGALG00000017208(dist=2294)	0.00360556	ASE	Yes
1	189862627	C	A	No	ENSGALG00000017208(dist=31545),ENSGALG00000022718(dist=30674)	0.00447778	Random	No
1	189956885	C	T	Yes	ENSGALG00000017213	0.00354444	ASE	Yes	pannexin 1
1	189994640	A	G	Yes	ENSGALG00000017214	0.00415	Random	Yes	hephaestin-like 1
1	190078978	A	G	Yes	ENSGALG00000017218	0.00357222	ASE	Yes	mediator complex subunit 17
1	190290936	T	C	No	ENSGALG00000017226(dist=40221),ENSGALG00000017227(dist=45401)	0.00458333	Random	No
1	192122607	C	G	Yes	ENSGALG00000017235(dist=8789),ENSGALG00000019053(dist=12368)	0.0038	ASE	Yes
1	192550049	G	A	Yes	ENSGALG00000017239	0.00422222	ASE	Yes	cathepsin C
1	193011723	T	C	Yes	ENSGALG00000017242	0.00498889	ASE	Yes	frizzled homolog 4 (Drosophila)
1	193261309	G	A	Yes	ENSGALG00000017246	0.00862222	Random	Yes
1	194686196	A	G	No	ENSGALG00000019044(dist=23043),ENSGALG00000014066(dist=132840)	0.00602222	Random	No
1	194828408	A	G	Yes	ENSGALG00000014066(dist=3144),ENSGALG00000014070(dist=5535)	0.00357778	ASE	Yes
1	195054800	T	C	Yes	ENSGALG00000014060	0.00575	Random	Yes	similar to embryonic ectoderm development protein; embryonic ectoderm development; similar to embryonic ectoderm development
1	198270669	C	T	Yes	ENSGALG00000000750(dist=25780),ENSGALG00000000755(dist=5188)	0.00566111	ASE	Yes
1	198370315	G	A	Yes	ENSGALG00000000759	0.00549444	ASE	Yes
1	198664198	T	C	Yes	ENSGALG00000000830	0.00858889	Random	Yes
1	198788091	T	C	No	ENSGALG00000000838(dist=97465),ENSGALG00000000839(dist=38635)	0.00701667	Random	No
1	199070198	A	G	No	ENSGALG00000000845(dist=4878),ENSGALG00000006443(dist=15878)	0.00681111	Random	No
1	199658382	T	G	Yes	ENSGALG00000022702(dist=10164),ENSGALG00000013581(dist=4623)	0.00359444	ASE	Yes
1	200008032	A	G	No	ENSGALG00000017331(dist=4131),ENSGALG00000011214(dist=28678)	0.00403333	Random	No
1	200043894	T	C	Yes	ENSGALG00000011214	0.00306667	ASE	Yes	serpin peptidase inhibitor, clade H (heat shock protein 47), member 1, (collagen binding protein 1)
1	200155762	C	A	No	ENSGALG00000017329(dist=25857),ENSGALG00000025198(dist=2814)	0.00431111	Random	No
1	200274295	G	A	Yes	ENSGALG00000017324	0.00326667	ASE	Yes
1	200521152	T	C	Yes	ENSGALG00000017319	0.00332222	ASE	Yes	mitochondrial ribosomal protein L48
1	200681209	T	C	Yes	ENSGALG00000017310(dist=2640),ENSGALG00000017309(dist=2092)	0.00331111	ASE	Yes
1	200736258	C	T	Yes	ENSGALG00000017308	0.00420556	Random	Yes
1	200925952	C	T	Yes	ENSGALG00000017302	0.00381111	ASE	Yes
2	22491	T	G	No	ENSGALG00000018626(dist=5906),ENSGALG00000013049(dist=8380)	0.0049	Random	No
2	126898	A	G	Yes	ENSGALG00000013359	0.00521111	ASE	Yes
2	290002	T	C	Yes	ENSGALG00000004898	0.00447778	ASE	Yes
2	410316	G	C	Yes	ENSGALG00000019711(dist=1814),ENSGALG00000019710(dist=1354)	0.00411667	ASE	Yes
2	942280	C	T	Yes	ENSGALG00000005188(dist=1416),ENSGALG00000005209(dist=48297)	0.00391667	ASE	Yes
2	1616098	A	G	No	ENSGALG00000005242(dist=222592),ENSGALG00000005259(dist=46354)	0.00444444	Random	No
2	1869298	G	T	Yes	ENSGALG00000005282	0.0063	ASE	Yes
2	2200718	C	T	Yes	ENSGALG00000005328	0.00476667	ASE	Yes	chromosome 1 open reading frame 69
2	2317550	C	T	No	ENSGALG00000005393(dist=45847),ENSGALG00000005396(dist=46159)	0.00452778	Random	No
2	2433422	A	G	Yes	ENSGALG00000005396	0.00438889	Random	Yes	wingless-type MMTV integration site family, member 3
2	2579952	G	A	No	ENSGALG00000005401(dist=44125),ENSGALG00000005412(dist=527439)	0.00479444	Random	No
2	3120569	C	T	Yes	ENSGALG00000005412	0.00395	ASE	Yes	chromosome 1 open reading frame 142
2	3757514	C	T	Yes	ENSGALG00000005487	0.00551111	Random	Yes	coiled-coil domain containing 12
2	3813390	C	A	Yes	ENSGALG00000005508	0.00577778	Random	Yes	SET domain containing 2
2	3901286	A	G	Yes	ENSGALG00000019696	0.00422222	ASE	Yes	myeloid antimicrobial peptide 27
2	4410367	G	A	Yes	ENSGALG00000005710	0.00407778	Random	Yes	CTD (carboxy-terminal domain, RNA polymerase II, polypeptide A) small phosphatase-like
2	4622797	T	C	Yes	ENSGALG00000005826	0.00459444	ASE	Yes
2	4741843	A	G	Yes	ENSGALG00000005947	0.00457222	ASE	Yes	myeloid differentiation primary response gene (88)
2	5169682	G	A	Yes	ENSGALG00000006028(dist=1120),ENSGALG00000006033(dist=21044)	0.00432222	ASE	Yes
2	5170032	G	A	Yes	ENSGALG00000006028(dist=1470),ENSGALG00000006033(dist=20694)	0.00426667	ASE	Yes
2	5669016	T	C	Yes	ENSGALG00000006158	0.00485	Random	Yes	activin A receptor, type IIB
2	5826429	A	G	No	ENSGALG00000006158(dist=144851),ENSGALG00000023460(dist=155201)	0.00438889	Random	No
2	6154057	T	C	Yes	ENSGALG00000019690	0.00407778	ASE	Yes
2	6231397	T	G	Yes	ENSGALG00000006219	0.0140333	ASE	Yes	protein kinase, AMP-activated, gamma 2 non-catalytic subunit
2	6499626	G	A	Yes	ENSGALG00000006264	0.00955556	ASE	Yes	myeloid/lymphoid or mixed-lineage leukemia 3
2	7782051	T	C	Yes	ENSGALG00000006379	0.00649444	ASE	Yes	sonic hedgehog homolog (Drosophila)
2	8376458	T	G	Yes	ENSGALG00000006387(dist=2227),ENSGALG00000006400(dist=4549)	0.00599444	ASE	Yes
2	8465191	G	A	Yes	ENSGALG00000006437	0.00711667	ASE	Yes
2	8820559	C	T	Yes	ENSGALG00000006498	0.00634444	Random	Yes	protein tyrosine phosphatase, receptor type, N polypeptide 2
2	9377535	G	A	Yes	ENSGALG00000006525	0.00545	ASE	Yes
2	9770298	T	G	Yes	ENSGALG00000006599	0.00493333	Random	Yes
2	10263716	T	C	No	ENSGALG00000006672(dist=23574),ENSGALG00000006703(dist=51692)	0.0061	Random	No
2	10454041	C	A	Yes	ENSGALG00000006797	0.00595	Random	Yes	adenosine deaminase, RNA-specific, B2 (RED2 homolog rat)
2	11347722	C	T	Yes	ENSGALG00000006939	0.00608333	ASE	Yes	phosphofructokinase, platelet
2	11603268	C	T	No	ENSGALG00000007036(dist=208078),ENSGALG00000007056(dist=106392)	0.00673333	Random	No
2	11660962	C	T	No	ENSGALG00000007036(dist=265772),ENSGALG00000007056(dist=48698)	0.00656667	Random	No
2	11829264	C	T	No	ENSGALG00000007056(dist=110642),ENSGALG00000007061(dist=909565)	0.00861111	Random	No
2	12780784	T	C	Yes	ENSGALG00000007076	0.00736111	ASE	Yes
2	12994047	A	G	Yes	ENSGALG00000007095	0.0062	ASE	Yes	cullin 2
2	13484137	A	C	Yes	ENSGALG00000007125	0.00639444	ASE	Yes	par-3 partitioning defective 3 homolog (C. elegans)
2	13620881	C	T	No	ENSGALG00000007125(dist=136709),ENSGALG00000007140(dist=178849)	0.00742778	Random	No
2	13906558	A	G	Yes	ENSGALG00000007140	0.00687222	ASE	Yes	neuropilin 1
2	14140844	A	T	Yes	ENSGALG00000007215	0.0076	ASE	Yes
2	14245224	G	A	Yes	ENSGALG00000007254	0.00621111	ASE	Yes
2	15176996	A	G	No	ENSGALG00000007356(dist=227793),ENSGALG00000007359(dist=54987)	0.0123389	Random	No
2	15257932	C	T	Yes	ENSGALG00000007379	0.00805556	ASE	Yes
2	15499804	T	C	Yes	ENSGALG00000007408(dist=2836),ENSGALG00000007417(dist=20417)	0.00987778	ASE	Yes
2	15708978	T	C	Yes	ENSGALG00000007435	0.00893333	ASE	Yes	RAB18, member RAS oncogene family
2	15977289	G	A	Yes	ENSGALG00000007547	0.0129333	ASE	Yes	abl-interactor 1
2	16050803	G	A	Yes	ENSGALG00000007564	0.00861667	ASE	Yes
2	16371916	T	C	No	ENSGALG00000007647(dist=65799),ENSGALG00000007667(dist=35632)	0.0241444	Random	No
2	16710586	T	C	Yes	ENSGALG00000007694	0.0132944	ASE	Yes	phosphoribosyl transferase domain containing 1
2	18684676	G	T	No	ENSGALG00000007956(dist=2150),ENSGALG00000007962(dist=20774)	0.439317	Random	No
2	18751976	T	C	No	ENSGALG00000007962(dist=3512),ENSGALG00000019669(dist=14960)	0.137856	Random	No
2	19468782	C	T	Yes	ENSGALG00000008638(dist=13306),ENSGALG00000018051(dist=9341)	0.0123444	ASE	Yes
2	19718796	T	C	No	ENSGALG00000008673(dist=7722),ENSGALG00000008677(dist=9698)	0.00855	Random	No
2	20372862	G	A	Yes	ENSGALG00000008747	0.00685	ASE	Yes	integrin, alpha 8
2	20548166	T	C	Yes	ENSGALG00000008791	0.00704444	ASE	Yes	N-myristoyltransferase 2
2	20783126	C	T	Yes	ENSGALG00000008963	0.00663889	ASE	Yes	DBF4 homolog (S. cerevisiae)
2	22861637	T	C	Yes	ENSGALG00000009479	0.00603333	ASE	Yes
2	23377037	T	C	No	ENSGALG00000024485(dist=16987),ENSGALG00000009524(dist=153773)	0.00539444	Random	No
2	23608185	A	T	Yes	ENSGALG00000009653(dist=3334),ENSGALG00000009670(dist=1039)	0.00494444	ASE	Yes
2	23867137	G	A	Yes	ENSGALG00000009700	0.00600556	ASE	Yes	pyruvate dehydrogenase kinase, isozyme 4
2	23880210	A	G	No	ENSGALG00000009700(dist=5367),ENSGALG00000009722(dist=38396)	0.00697778	Random	No
2	24380397	T	G	No	ENSGALG00000009733(dist=88919),ENSGALG00000023195(dist=26656)	0.00644444	Random	No
2	24667367	T	G	Yes	ENSGALG00000009752	0.00501111	ASE	Yes	core 1 synthase, glycoprotein-N-acetylgalactosamine 3-beta-galactosyltransferase, 1
2	24830821	A	G	Yes	ENSGALG00000023189	0.00379444	ASE	Yes
2	24911248	C	T	Yes	ENSGALG00000010704	0.00359444	ASE	Yes
2	25996009	G	A	Yes	ENSGALG00000010712	0.00377778	ASE	Yes	NADH dehydrogenase (ubiquinone) 1 alpha subcomplex, 4, 9kDa
2	26161098	G	A	Yes	ENSGALG00000010714	0.00436111	Random	Yes	PHD finger protein 14
2	27402530	G	T	Yes	ENSGALG00000010786	0.00440556	Random	Yes	diacylglycerol kinase, beta 90kDa
2	27520093	T	C	Yes	ENSGALG00000010786	0.00416111	Random	Yes	diacylglycerol kinase, beta 90kDa
2	27597259	A	G	Yes	ENSGALG00000010786	0.00458889	Random	Yes	diacylglycerol kinase, beta 90kDa
2	27853514	G	T	Yes	ENSGALG00000010792	0.00440556	Random	Yes
2	28020088	A	G	Yes	ENSGALG00000010792	0.00458333	Random	Yes
2	28165437	T	C	No	ENSGALG00000010794(dist=66452),ENSGALG00000010795(dist=167645)	0.00491111	Random	No
2	28675312	C	T	No	ENSGALG00000010832(dist=59496),ENSGALG00000010836(dist=96292)	0.00427778	Random	No
2	28825558	T	G	Yes	ENSGALG00000010836	0.00402222	ASE	Yes	aryl hydrocarbon receptor
2	29497348	T	C	Yes	ENSGALG00000010854	0.00594444	Random	Yes	histone deacetylase 9
2	29834502	A	G	No	ENSGALG00000010865(dist=26576),ENSGALG00000010868(dist=88817)	0.00707222	Random	No
2	31159180	G	A	Yes	ENSGALG00000010961	0.00582778	Random	Yes	insulin-like growth factor 2 mRNA binding protein 3
2	31248943	C	T	Yes	ENSGALG00000010976	0.00358889	ASE	Yes
2	31532804	C	G	Yes	ENSGALG00000010988(dist=5096),ENSGALG00000010997(dist=2187)	0.00401667	ASE	Yes
2	31693102	T	C	Yes	ENSGALG00000011020	0.01	ASE	Yes	cytochrome c, somatic
2	32139810	G	A	Yes	ENSGALG00000011038	0.00373333	ASE	Yes	chromobox homolog 3 (HP1 gamma homolog, Drosophila)
2	32537803	G	C	No	ENSGALG00000011054(dist=10373),ENSGALG00000011055(dist=6152)	0.00465556	Random	No
2	33293287	T	C	Yes	ENSGALG00000011137	0.00470556	Random	Yes	cAMP responsive element binding protein 5
2	33712621	C	T	Yes	ENSGALG00000011164,ENSGALG00000019638	0.00501667	Random	Yes
2	33979310	T	A	Yes	ENSGALG00000011216	0.00606667	ASE	Yes	biotinidase
2	34248370	T	C	Yes	ENSGALG00000011237	0.00519444	ASE	Yes
2	34475271	C	T	Yes	ENSGALG00000011243(dist=76930),ENSGALG00000011248(dist=52490)	0.00477222	ASE	Yes
2	34605526	A	G	Yes	ENSGALG00000011248(dist=37859),ENSGALG00000011251(dist=2241)	0.00564444	ASE	Yes
2	35190985	A	G	Yes	ENSGALG00000011254	0.0094	Random	Yes
2	35251114	T	C	No	ENSGALG00000011254(dist=45397),ENSGALG00000011262(dist=287005)	0.00880556	Random	No
2	35352993	C	T	No	ENSGALG00000011254(dist=147276),ENSGALG00000011262(dist=185126)	0.0100611	Random	No
2	35664474	G	A	No	ENSGALG00000011262(dist=14038),ENSGALG00000011265(dist=67046)	0.00898889	Random	No
2	35789432	T	C	Yes	ENSGALG00000011272	0.00861667	Random	Yes	RAB5A, member RAS oncogene family
2	37126494	A	G	Yes	ENSGALG00000011286	0.00662778	Random	Yes	ubiquitin-conjugating enzyme E2E 2 (UBC4/5 homolog, yeast); ubiquitin-conjugating enzyme E2E 1 (UBC4/5 homolog, yeast)
2	37179396	G	A	Yes	ENSGALG00000011290	0.00603333	ASE	Yes	ribosomal protein L15
2	37262891	T	G	Yes	ENSGALG00000011294	0.0502056	Random	Yes	thyroid hormone receptor beta
2	37852484	C	G	Yes	ENSGALG00000011300	0.113728	ASE	Yes	topoisomerase (DNA) II beta 180kDa
2	38409169	C	T	Yes	ENSGALG00000011322	0.113739	Random	Yes
2	40419282	T	C	Yes	ENSGALG00000011488	0.754061	Random	Yes	CKLF-like MARVEL transmembrane domain containing 7
2	40442578	G	T	Yes	ENSGALG00000011488	0.415089	ASE	Yes	CKLF-like MARVEL transmembrane domain containing 7
2	40864314	A	G	Yes	ENSGALG00000011510	0.268356	ASE	Yes	abhydrolase domain containing 5
2	41032967	C	G	Yes	ENSGALG00000011513(dist=6654),ENSGALG00000011517(dist=1604)	0.151544	ASE	Yes
2	41194381	A	T	Yes	ENSGALG00000011523	0.0109722	ASE	Yes	ribosomal protein L14
2	41379043	G	A	Yes	ENSGALG00000025386	0.0259667	ASE	Yes
2	41485934	C	T	Yes	ENSGALG00000011550	0.0270833	ASE	Yes	SH3-domain binding protein 5 (BTK-associated)
2	42647675	A	G	Yes	ENSGALG00000011713(dist=1437),ENSGALG00000011725(dist=24142)	0.0107944	ASE	Yes
2	43035663	A	G	No	ENSGALG00000011877(dist=48169),ENSGALG00000019615(dist=9573)	0.00785	Random	No
2	43241796	T	C	Yes	ENSGALG00000011903	0.00796111	ASE	Yes	KIAA1143
2	43338565	G	T	No	ENSGALG00000011903(dist=95661),ENSGALG00000011905(dist=120385)	0.0116833	Random	No
2	46672249	A	G	Yes	ENSGALG00000012093	0.00534444	Random	Yes	engulfment and cell motility 1
2	46779560	C	T	Yes	ENSGALG00000012097(dist=1365),ENSGALG00000012104(dist=3142)	0.00385	ASE	Yes
2	46844023	G	A	Yes	ENSGALG00000012110(dist=1574),ENSGALG00000012116(dist=3637)	0.0041	ASE	Yes
2	47083809	T	C	Yes	ENSGALG00000012149	0.00393889	ASE	Yes
2	47187161	G	A	No	ENSGALG00000012149(dist=103780),ENSGALG00000012151(dist=100767)	0.00527222	Random	No
2	48127160	C	T	Yes	ENSGALG00000012202	0.00400556	ASE	Yes
2	48136589	G	A	Yes	ENSGALG00000012205	0.00408889	ASE	Yes
2	61498526	C	T	Yes	ENSGALG00000012688(dist=1280),ENSGALG00000012689(dist=60857)	0.00360556	ASE	Yes
2	61634741	A	G	Yes	ENSGALG00000012695	0.00347778	ASE	Yes
2	62397664	A	G	Yes	ENSGALG00000012703	0.00356667	ASE	Yes	dystrobrevin binding protein 1
2	62693157	T	C	Yes	ENSGALG00000012705(dist=3868),ENSGALG00000012709(dist=7464)	0.00332222	ASE	Yes
2	62727953	C	T	No	ENSGALG00000012709(dist=17793),ENSGALG00000025376(dist=30755)	0.00412222	Random	No
2	63287340	A	G	Yes	ENSGALG00000012730	0.00417778	Random	Yes	glucose-fructose oxidoreductase domain containing 1
2	63372601	T	C	Yes	ENSGALG00000012732	0.00372222	ASE	Yes	phosphatase and actin regulator 1
2	64401376	G	A	Yes	ENSGALG00000012771	0.00368333	ASE	Yes
2	65315851	C	T	Yes	ENSGALG00000012778	0.00340556	ASE	Yes	solute carrier family 35, member B3
2	65818416	T	C	Yes	ENSGALG00000012798	0.00761667	ASE	Yes	signal sequence receptor, alpha (translocon-associated protein alpha)
2	66078854	G	A	Yes	ENSGALG00000012801	0.00372222	ASE	Yes	lymphocyte antigen 86
2	67117180	T	C	Yes	ENSGALG00000012809	0.00382222	ASE	Yes	peroxisomal D3,D2-enoyl-CoA isomerase
2	67464920	G	A	Yes	ENSGALG00000012816(dist=2070),ENSGALG00000012820(dist=2965)	0.00332778	ASE	Yes
2	67563045	C	A	Yes	ENSGALG00000012828	0.00360556	ASE	Yes
2	68807715	C	A	Yes	ENSGALG00000012845	0.00395	Random	Yes	myosin light chain kinase family, member 4
2	68859221	C	T	Yes	ENSGALG00000012866	0.00296667	ASE	Yes	serpin peptidase inhibitor, clade B (ovalbumin), member 6
2	69015362	G	T	Yes	ENSGALG00000012879	0.00324444	ASE	Yes	vacuolar protein sorting 4 homolog B (S. cerevisiae)
2	69199681	C	T	Yes	ENSGALG00000012888	0.00318889	ASE	Yes	PH domain and leucine rich repeat protein phosphatase
2	69331523	G	A	No	ENSGALG00000012888(dist=72571),ENSGALG00000012889(dist=28670)	0.00403889	Random	No
2	69733457	G	A	Yes	ENSGALG00000012904(dist=2668),ENSGALG00000012906(dist=75750)	0.0032	ASE	Yes
2	70679121	A	G	No	ENSGALG00000012917(dist=85390),ENSGALG00000025664(dist=1285744)	0.0051	Random	No
2	70737609	T	C	No	ENSGALG00000012917(dist=143878),ENSGALG00000025664(dist=1227256)	0.00451667	Random	No
2	71034485	G	T	No	ENSGALG00000012917(dist=440754),ENSGALG00000025664(dist=930380)	0.00433889	Random	No
2	71101350	A	G	No	ENSGALG00000012917(dist=507619),ENSGALG00000025664(dist=863515)	0.00410556	Random	No
2	71371435	C	T	No	ENSGALG00000012917(dist=777704),ENSGALG00000025664(dist=593430)	0.00465	Random	No
2	71445615	C	T	No	ENSGALG00000012917(dist=851884),ENSGALG00000025664(dist=519250)	0.00440556	Random	No
2	71969165	T	C	No	ENSGALG00000025664(dist=4198),ENSGALG00000012923(dist=588204)	0.00479444	Random	No
2	72915778	A	G	No	ENSGALG00000012923(dist=288830),ENSGALG00000012926(dist=492711)	0.00432222	Random	No
2	73260033	T	C	No	ENSGALG00000012923(dist=633085),ENSGALG00000012926(dist=148456)	0.00391667	Random	No
2	73549913	C	T	Yes	ENSGALG00000012927	0.00413889	Random	Yes	cadherin 10, type 2 (T2-cadherin); similar to transmembrane glycoprotein cadherin-10
2	73898730	A	G	No	ENSGALG00000012928(dist=174961),ENSGALG00000012941(dist=776693)	0.00438889	Random	No
2	75266419	A	G	No	ENSGALG00000022948(dist=70265),ENSGALG00000022947(dist=70672)	0.00406667	Random	No
2	75308694	C	T	No	ENSGALG00000022948(dist=112540),ENSGALG00000022947(dist=28397)	0.00451111	Random	No
2	75439512	T	G	No	ENSGALG00000022947(dist=101813),ENSGALG00000022946(dist=38717)	0.00458889	Random	No
2	75939391	T	C	Yes	ENSGALG00000012942	0.0043	Random	Yes	hypothetical protein LOC777000; cadherin 18, type 2
2	76997958	G	A	Yes	ENSGALG00000022941;ENSGALG00000012952	0.00382778	ASE	Yes
2	77163007	G	A	No	ENSGALG00000022940(dist=112373),ENSGALG00000012954(dist=86398)	0.00506667	Random	No
2	77349990	C	T	Yes	ENSGALG00000012954	0.00431111	ASE	Yes	similar to myosin X; myosin X
2	77436161	G	T	Yes	ENSGALG00000022938	0.00443889	ASE	Yes	similar to putative Zn-finger protein C47L; zinc finger protein 622
2	77574822	A	G	Yes	ENSGALG00000012963	0.00392778	ASE	Yes
2	77891483	A	C	No	ENSGALG00000022937(dist=98093),ENSGALG00000012964(dist=98263)	0.0046	Random	No
2	78520282	G	T	Yes	ENSGALG00000012997,ENSGALG00000022925	0.00517778	Random	Yes
2	78668449	A	G	No	ENSGALG00000012997(dist=51654),ENSGALG00000025468(dist=321929)	0.0048	Random	No
2	80289384	C	T	No	ENSGALG00000013003(dist=41801),ENSGALG00000013005(dist=51194)	0.00506111	Random	No
2	81037827	G	A	Yes	ENSGALG00000013051	0.0213833	Random	Yes
2	82066183	C	T	Yes	ENSGALG00000013064	0.0168556	ASE	Yes	NOL1/NOP2/Sun domain family, member 2
2	82283179	A	G	Yes	ENSGALG00000013079	0.00812778	Random	Yes
2	83013346	G	A	Yes	ENSGALG00000013086	0.0117222	ASE	Yes	IKAROS family zinc finger 1 (Ikaros)
2	83341766	T	C	Yes	ENSGALG00000013100(dist=107752),ENSGALG00000013102(dist=5202)	0.00813333	ASE	Yes
2	84276010	C	T	No	ENSGALG00000013105(dist=181661),ENSGALG00000022912(dist=36092)	0.00936667	Random	No
2	84339523	T	C	No	ENSGALG00000022911(dist=5946),ENSGALG00000022910(dist=33981)	0.00880556	Random	No
2	84515393	T	C	No	ENSGALG00000022910(dist=138212),ENSGALG00000013114(dist=18685)	0.00905556	Random	No
2	84658295	G	A	No	ENSGALG00000013114(dist=115947),ENSGALG00000013124(dist=701373)	0.0091	Random	No
2	84766755	T	A	No	ENSGALG00000013114(dist=224407),ENSGALG00000013124(dist=592913)	0.00909444	Random	No
2	84826062	A	G	No	ENSGALG00000013114(dist=283714),ENSGALG00000013124(dist=533606)	0.00877222	Random	No
2	85162188	T	C	No	ENSGALG00000013114(dist=619840),ENSGALG00000013124(dist=197480)	0.00828889	Random	No
2	85645318	A	G	Yes	ENSGALG00000013124	0.00738333	Random	Yes	formin homology 2 domain containing 3
2	85812259	T	C	Yes	ENSGALG00000013129	0.00892778	ASE	Yes	Regulation of nuclear pre-mRNA domain containing 1A
2	86484984	G	A	Yes	ENSGALG00000013137(dist=273809),ENSGALG00000013138(dist=3689)	0.0690611	ASE	Yes
2	87966325	G	C	Yes	ENSGALG00000013167	0.100044	ASE	Yes	succinate dehydrogenase complex, subunit A, flavoprotein (Fp)
2	88124616	C	T	Yes	ENSGALG00000013187(dist=4810),ENSGALG00000013189(dist=6749)	0.111972	ASE	Yes
2	88286613	A	G	Yes	ENSGALG00000013189(dist=100625),ENSGALG00000022898(dist=1836)	0.186722	ASE	Yes
2	88766795	G	A	Yes	ENSGALG00000013193	0.0597389	Random	Yes	iroquois homeobox 2
2	88939316	C	A	No	ENSGALG00000013193(dist=13687),ENSGALG00000013194(dist=490718)	0.0569444	Random	No
2	89047235	T	G	No	ENSGALG00000013193(dist=121606),ENSGALG00000013194(dist=382799)	0.0552278	Random	No
2	89137054	A	G	No	ENSGALG00000013193(dist=211425),ENSGALG00000013194(dist=292980)	0.0612944	Random	No
2	89232350	A	G	No	ENSGALG00000013193(dist=306721),ENSGALG00000013194(dist=197684)	0.0595111	Random	No
2	89300783	T	C	No	ENSGALG00000013193(dist=375154),ENSGALG00000013194(dist=129251)	0.0569444	Random	No
2	89403440	T	C	No	ENSGALG00000013193(dist=477811),ENSGALG00000013194(dist=26594)	0.0598167	Random	No
2	89579372	A	G	No	ENSGALG00000013194(dist=143916),ENSGALG00000013196(dist=554882)	0.0375722	Random	No
2	89664019	G	T	No	ENSGALG00000013194(dist=228563),ENSGALG00000013196(dist=470235)	0.0478389	Random	No
2	89759820	T	C	No	ENSGALG00000013194(dist=324364),ENSGALG00000013196(dist=374434)	0.0271278	Random	No
2	89771164	A	C	No	ENSGALG00000013194(dist=335708),ENSGALG00000013196(dist=363090)	0.0354056	Random	No
2	89970853	A	G	No	ENSGALG00000013194(dist=535397),ENSGALG00000013196(dist=163401)	0.0268833	Random	No
2	90134430	C	A	Yes	ENSGALG00000013196	0.05415	ASE	Yes	ankyrin repeat and sterile alpha motif domain containing 6
2	90230195	T	G	Yes	ENSGALG00000013197	0.0395778	ASE	Yes	UDP-N-acetyl-alpha-D-galactosamine:polypeptide N-acetylgalactosaminyltransferase 12 (GalNAc-T12)
2	90871340	T	C	Yes	ENSGALG00000019524	0.0600278	ASE	Yes	chromosome 9 open reading frame 6
2	91068766	G	A	No	ENSGALG00000013213(dist=8918),ENSGALG00000013268(dist=6710)	0.0353722	Random	No
2	91251522	G	T	Yes	ENSGALG00000019522	0.0812111	ASE	Yes
2	92204981	T	C	No	ENSGALG00000022890(dist=18404),ENSGALG00000013598(dist=13304)	0.00676667	Random	No
2	92589316	G	A	Yes	ENSGALG00000013637	0.00713889	ASE	Yes
2	93745371	A	G	Yes	ENSGALG00000022882	0.00441111	ASE	Yes	zinc binding alcohol dehydrogenase, domain containing 2
2	94129398	C	T	Yes	ENSGALG00000013679(dist=107690),ENSGALG00000013681(dist=1139)	0.00409444	ASE	Yes
2	94202864	C	T	Yes	ENSGALG00000019514	0.00392778	ASE	Yes	CNDP dipeptidase 2 (metallopeptidase M20 family)
2	94298813	G	C	Yes	ENSGALG00000013708	0.0503722	ASE	Yes	cytochrome b5 type A (microsomal)
2	98925906	T	G	Yes	ENSGALG00000013887(dist=13771),ENSGALG00000013886(dist=3395)	0.00363333	ASE	Yes
2	100554604	G	T	Yes	ENSGALG00000013954(dist=32516),ENSGALG00000013932(dist=14922)	0.00367778	ASE	Yes
2	100933456	C	T	Yes	ENSGALG00000000894(dist=21960),ENSGALG00000014142(dist=3474)	0.00428889	ASE	Yes
2	101222377	T	C	Yes	ENSGALG00000008400	0.00431111	ASE	Yes	similar to twisted gastrulation; twisted gastrulation homolog 1 (Drosophila)
2	101593435	C	T	Yes	ENSGALG00000013895	0.00419444	ASE	Yes
2	102113658	G	A	No	ENSGALG00000013902(dist=44337),ENSGALG00000019501(dist=266311)	0.00527778	Random	No
2	103074411	A	G	No	ENSGALG00000014762(dist=89593),ENSGALG00000014770(dist=58604)	0.00476111	Random	No
2	103256738	C	T	Yes	ENSGALG00000014771	0.00538889	ASE	Yes	zinc finger protein 161 homolog (mouse)
2	103466854	T	C	No	ENSGALG00000014771(dist=210677),ENSGALG00000014793(dist=271917)	0.00462222	Random	No
2	103979266	C	T	Yes	ENSGALG00000014852	0.00570556	ASE	Yes	similar to myosin regulatory light chain
2	104145752	A	T	Yes	ENSGALG00000014836	0.00580556	ASE	Yes	lipin 2
2	104223661	C	G	Yes	ENSGALG00000014811	0.00807222	ASE	Yes	structural maintenance of chromosomes flexible hinge domain containing 1
2	105260703	C	T	Yes	ENSGALG00000014910	0.00658333	ASE	Yes	collectin sub-family member 12
2	105357224	C	T	Yes	ENSGALG00000014922	0.00743889	ASE	Yes	Rho-associated, coiled-coil containing protein kinase 1
2	105562216	T	C	Yes	ENSGALG00000014935(dist=1213),ENSGALG00000014936(dist=1926)	0.01	ASE	Yes
2	105702334	A	G	Yes	ENSGALG00000014974(dist=1388),ENSGALG00000014976(dist=94103)	0.00665556	ASE	Yes
2	106183928	C	T	Yes	ENSGALG00000015004(dist=1657),ENSGALG00000015011(dist=2349)	0.0037	ASE	Yes
2	106438903	G	C	Yes	ENSGALG00000015064(dist=2329),ENSGALG00000015076(dist=2144)	0.00348333	ASE	Yes
2	106684054	A	G	No	ENSGALG00000015106(dist=25041),ENSGALG00000019491(dist=41687)	0.00471667	Random	No
2	106980015	C	A	Yes	ENSGALG00000022851	0.00470556	Random	Yes
2	107240007	T	C	Yes	ENSGALG00000015119	0.00366111	ASE	Yes	synovial sarcoma translocation, chromosome 18
2	107473796	C	T	Yes	ENSGALG00000015124(dist=33203),ENSGALG00000025114(dist=32583)	0.00454444	ASE	Yes
2	108120701	C	T	No	ENSGALG00000015132(dist=57346),ENSGALG00000015140(dist=988617)	0.00445	Random	No
2	109278051	C	T	Yes	ENSGALG00000015142	0.00568333	ASE	Yes	desmoglein 2
2	109578622	C	G	Yes	ENSGALG00000015169(dist=17229),ENSGALG00000015181(dist=4687)	0.00708889	ASE	Yes
2	110126680	C	T	Yes	ENSGALG00000015196	0.00542778	Random	Yes
2	110830732	C	T	Yes	ENSGALG00000015215	0.00456111	ASE	Yes	microtubule-associated protein, RP/EB family, member 2
2	111326319	T	C	Yes	ENSGALG00000015236	0.00375556	ASE	Yes	ubiquitin-conjugating enzyme E2 variant 2
2	111660970	T	C	No	ENSGALG00000021949(dist=68252),ENSGALG00000015241(dist=79606)	0.00464444	Random	No
2	114996750	A	G	Yes	ENSGALG00000015408	0.00465	ASE	Yes
2	115230564	A	C	No	ENSGALG00000015419(dist=154541),ENSGALG00000015421(dist=59611)	0.00715556	Random	No
2	115977175	C	T	Yes	ENSGALG00000015448	0.00397222	ASE	Yes
2	116243287	G	A	No	ENSGALG00000015448(dist=7225),ENSGALG00000015454(dist=368060)	0.00937222	Random	No
2	116322549	A	G	No	ENSGALG00000015448(dist=86487),ENSGALG00000015454(dist=288798)	0.00905556	Random	No
2	116499959	C	A	No	ENSGALG00000015448(dist=263897),ENSGALG00000015454(dist=111388)	0.00970556	Random	No
2	116610919	T	C	Yes	ENSGALG00000015454	0.00915556	ASE	Yes	similar to Carbonic anhydrase 8; carbonic anhydrase VIII
2	117042589	T	C	No	ENSGALG00000015472(dist=65471),ENSGALG00000015476(dist=158669)	0.00520556	Random	No
2	117960775	A	G	Yes	ENSGALG00000015503	0.00364444	ASE	Yes	gamma-glutamyl hydrolase (conjugase, folylpolygammaglutamyl hydrolase); similar to MGC84044 protein
2	118069884	A	C	No	ENSGALG00000015505(dist=34170),ENSGALG00000018289(dist=454273)	0.00488889	Random	No
2	118069930	G	A	No	ENSGALG00000015505(dist=34216),ENSGALG00000018289(dist=454227)	0.00440556	Random	No
2	118929882	C	T	No	ENSGALG00000022818(dist=175610),ENSGALG00000000062(dist=133657)	0.00516667	Random	No
2	119340551	A	C	Yes	ENSGALG00000014512	0.00460556	Random	Yes	COP9 constitutive photomorphogenic homolog subunit 5 (Arabidopsis); similar to similar to 38 kDa Mov34 homolog
2	119426720	T	C	Yes	ENSGALG00000014185	0.00345	ASE	Yes	alcohol dehydrogenase, iron containing, 1
2	119617354	C	T	Yes	ENSGALG00000014512	0.00536667	ASE	Yes	COP9 constitutive photomorphogenic homolog subunit 5 (Arabidopsis); similar to similar to 38 kDa Mov34 homolog
2	121960238	A	G	Yes	ENSGALG00000019470	0.00321111	ASE	Yes	musculin (activated B-cell factor-1)
2	122191262	T	C	No	ENSGALG00000015632(dist=80864),ENSGALG00000025288(dist=53184)	0.00416111	Random	No
2	122515936	T	C	Yes	ENSGALG00000015637	0.00341667	ASE	Yes	ribosomal protein L7
2	123091093	C	T	No	ENSGALG00000015658(dist=81559),ENSGALG00000015659(dist=80259)	0.00456111	Random	No
2	123202555	T	C	Yes	ENSGALG00000015659(dist=4537),ENSGALG00000015661(dist=72603)	0.00324444	ASE	Yes
2	123312899	T	A	Yes	ENSGALG00000015661	0.00557778	ASE	Yes	cysteine-rich secretory protein LCCL domain containing 1
2	123463593	T	C	No	ENSGALG00000015661(dist=151254),ENSGALG00000015670(dist=52540)	0.00416667	Random	No
2	123544409	C	T	No	ENSGALG00000015670(dist=11223),ENSGALG00000015673(dist=581336)	0.00373889	Random	No
2	123746666	C	T	No	ENSGALG00000015670(dist=213480),ENSGALG00000015673(dist=379079)	0.00428333	Random	No
2	123865381	G	A	No	ENSGALG00000015670(dist=332195),ENSGALG00000015673(dist=260364)	0.00391667	Random	No
2	123904133	A	G	No	ENSGALG00000015670(dist=370947),ENSGALG00000015673(dist=221612)	0.00396667	Random	No
2	124054844	G	A	No	ENSGALG00000015670(dist=521658),ENSGALG00000015673(dist=70901)	0.00404444	Random	No
2	124830451	A	G	No	ENSGALG00000022799(dist=114595),ENSGALG00000015732(dist=178879)	0.00389444	Random	No
2	125109355	G	A	Yes	ENSGALG00000015734(dist=3595),ENSGALG00000022798(dist=7665)	0.00329444	ASE	Yes
2	125157447	C	T	No	ENSGALG00000022798(dist=34175),ENSGALG00000022797(dist=136398)	0.00390556	Random	No
2	130604524	A	G	Yes	ENSGALG00000015930	0.00384444	ASE	Yes	RNA binding motif protein 12B
2	131584525	C	T	Yes	ENSGALG00000018075(dist=202551),ENSGALG00000015991(dist=1387)	0.00382222	ASE	Yes
2	131617445	T	C	Yes	ENSGALG00000015998	0.00497778	Random	Yes	phosphatidylserine synthase 1
2	133649675	T	C	Yes	ENSGALG00000013904	0.00378333	ASE	Yes
2	133857118	T	C	No	ENSGALG00000010725(dist=54677),ENSGALG00000010731(dist=27051)	0.00596667	Random	No
2	134085365	C	T	Yes	ENSGALG00000016041	0.00368889	ASE	Yes	hypothetical protein LOC777306; ring finger protein 19A
2	134153805	C	T	Yes	ENSGALG00000014208	0.00704444	Random	Yes
2	134240296	T	C	Yes	ENSGALG00000013363	0.00626111	Random	Yes	neurocalcin delta
2	134419083	G	A	No	ENSGALG00000013363(dist=153459),ENSGALG00000016049(dist=7630)	0.00619444	Random	No
2	134460927	C	T	Yes	ENSGALG00000016045	0.0044	ASE	Yes
2	134724656	A	G	No	ENSGALG00000016066(dist=8530),ENSGALG00000016068(dist=10064)	0.00622222	Random	No
2	134883767	A	G	Yes	ENSGALG00000016073	0.00559444	Random	Yes	WD repeats and SOF1 domain containing; similar to WD repeats and SOF1 domain containing
2	134898195	T	C	Yes	ENSGALG00000016073	0.00396111	ASE	Yes	WD repeats and SOF1 domain containing; similar to WD repeats and SOF1 domain containing
2	135448735	C	T	Yes	ENSGALG00000016074	0.00775	Random	Yes
2	135484899	A	G	No	ENSGALG00000016074(dist=24616),ENSGALG00000016075(dist=18444)	0.00737222	Random	No
2	135553155	C	T	Yes	ENSGALG00000016077	0.00726111	Random	Yes
2	137796107	A	C	Yes	ENSGALG00000016100(dist=125795),ENSGALG00000016101(dist=10543)	0.00367222	ASE	Yes
2	137893190	T	G	Yes	ENSGALG00000016107	0.00360556	ASE	Yes	estrogen receptor binding site associated, antigen, 9
2	138141215	T	G	No	ENSGALG00000016109(dist=48420),ENSGALG00000016111(dist=841295)	0.00460556	Random	No
2	138934519	C	T	No	ENSGALG00000016109(dist=841724),ENSGALG00000016111(dist=47991)	0.00430556	Random	No
2	139255077	T	C	Yes	ENSGALG00000016111	0.00445556	Random	Yes
2	139330202	C	A	Yes	ENSGALG00000016111	0.00434444	Random	Yes
2	139451741	C	A	No	ENSGALG00000016111(dist=75883),ENSGALG00000016123(dist=812831)	0.0044	Random	No
2	139503116	T	C	No	ENSGALG00000016111(dist=127258),ENSGALG00000016123(dist=761456)	0.00469444	Random	No
2	139750992	G	T	No	ENSGALG00000016111(dist=375134),ENSGALG00000016123(dist=513580)	0.00432222	Random	No
2	139789230	C	T	No	ENSGALG00000016111(dist=413372),ENSGALG00000016123(dist=475342)	0.00433889	Random	No
2	139924879	G	A	No	ENSGALG00000016111(dist=549021),ENSGALG00000016123(dist=339693)	0.00440556	Random	No
2	140261699	C	T	Yes	ENSGALG00000016111(dist=885841),ENSGALG00000016123(dist=2873)	0.00354444	ASE	Yes
2	140358011	C	T	Yes	ENSGALG00000016123	0.00446111	Random	Yes
2	140627706	A	G	No	ENSGALG00000016123(dist=176834),ENSGALG00000016122(dist=243466)	0.00457778	Random	No
2	140771882	C	A	No	ENSGALG00000016123(dist=321010),ENSGALG00000016122(dist=99290)	0.00442778	Random	No
2	140999588	C	T	Yes	ENSGALG00000016119	0.00461111	ASE	Yes	RAD21 homolog (S. pombe)
2	141030386	A	G	No	ENSGALG00000016119(dist=12401),ENSGALG00000016118(dist=94387)	0.00482778	Random	No
2	141407810	G	A	Yes	ENSGALG00000016116	0.00502222	Random	Yes	exostoses (multiple) 1
2	142564872	C	T	Yes	ENSGALG00000016399	0.00366667	ASE	Yes	syntrophin, beta 1 (dystrophin-associated protein A1, 59kDa, basic component 1)
2	143533613	C	T	Yes	ENSGALG00000016386	0.00465	ASE	Yes	Der1-like domain family, member 1
2	143575037	C	T	No	ENSGALG00000018087(dist=2025),ENSGALG00000016381(dist=1004)	0.00501667	Random	No
2	143697040	G	A	Yes	ENSGALG00000016369	0.00493333	ASE	Yes	F-box protein 32
2	143813420	C	T	Yes	ENSGALG00000016354	0.0054	ASE	Yes
2	143914752	G	A	Yes	ENSGALG00000016349	0.00561667	Random	Yes
2	144107227	G	A	Yes	ENSGALG00000016338	0.00673333	ASE	Yes	ring finger protein 139
2	144224653	C	T	Yes	ENSGALG00000016333	0.0053	Random	Yes	metastasis suppressor 1
2	144354667	T	A	Yes	ENSGALG00000016317	0.00572222	ASE	Yes
2	144551272	A	G	No	ENSGALG00000019420(dist=61471),ENSGALG00000016310(dist=385784)	0.00507778	Random	No
2	152540425	C	T	No	ENSGALG00000016162(dist=637343),ENSGALG00000016161(dist=262719)	0.00532778	Random	No
2	152982484	T	C	No	ENSGALG00000016161(dist=139992),ENSGALG00000016160(dist=309563)	0.00552222	Random	No
2	154734642	G	A	Yes	ENSGALG00000000075	0.00598333	ASE	Yes	hypothetical protein LOC777448; scribbled homolog (Drosophila)
2	154844881	G	A	Yes	ENSGALG00000014089	0.00708333	Random	Yes	similar to Olfr365 protein; poly-U binding splicing factor 60KDa
3	265401	T	C	No	ENSGALG00000007908(dist=7114),ENSGALG00000018316(dist=14738)	0.0042	Random	No
3	382232	A	G	No	ENSGALG00000007889(dist=23250),ENSGALG00000007888(dist=463583)	0.0041	Random	No
3	1111603	T	G	Yes	ENSGALG00000007873	0.00432778	ASE	Yes
3	1136274	T	G	No	ENSGALG00000007873(dist=24762),ENSGALG00000007866(dist=687679)	0.00426111	Random	No
3	1308073	G	A	No	ENSGALG00000007873(dist=196561),ENSGALG00000007866(dist=515880)	0.00437222	Random	No
3	1426645	T	C	No	ENSGALG00000007873(dist=315133),ENSGALG00000007866(dist=397308)	0.00415556	Random	No
3	1545267	C	A	No	ENSGALG00000007873(dist=433755),ENSGALG00000007866(dist=278686)	0.00455	Random	No
3	1707819	G	A	No	ENSGALG00000007873(dist=596307),ENSGALG00000007866(dist=116134)	0.00440556	Random	No
3	1889201	G	A	Yes	ENSGALG00000007855	0.00414444	ASE	Yes
3	1979136	G	A	Yes	ENSGALG00000007853	0.00468333	Random	Yes
3	2080651	T	C	Yes	ENSGALG00000007832	0.00382778	ASE	Yes
3	2204735	C	T	Yes	ENSGALG00000004455	0.00427222	Random	Yes	ubiquitin specific peptidase 34
3	2427600	C	A	No	ENSGALG00000023915(dist=34345),ENSGALG00000008130(dist=3529)	0.0041	Random	No
3	2502027	T	C	Yes	ENSGALG00000008139	0.00465	Random	Yes
3	2637666	C	T	Yes	ENSGALG00000008156	0.00459444	Random	Yes	spectrin, beta, non-erythrocytic 1
3	2840058	T	C	Yes	ENSGALG00000008159	0.0043	Random	Yes	acylphosphatase 2, muscle type
3	3049019	C	T	Yes	ENSGALG00000008233	0.00397222	ASE	Yes	BUB1 budding uninhibited by benzimidazoles 1 homolog (yeast)
3	3111929	T	C	Yes	ENSGALG00000008254	0.00373889	ASE	Yes	anaphase promoting complex subunit 1
3	3217616	C	T	Yes	ENSGALG00000008350	0.00387222	ASE	Yes	GDNF-inducible zinc finger protein 1
3	3463358	G	A	Yes	ENSGALG00000008372	0.00335556	ASE	Yes	5'-3' exoribonuclease 2
3	3852160	C	T	Yes	ENSGALG00000008429	0.00308333	ASE	Yes	crooked neck pre-mRNA splicing factor-like 1 (Drosophila)
3	3854793	G	A	Yes	ENSGALG00000008429	0.00326111	ASE	Yes	crooked neck pre-mRNA splicing factor-like 1 (Drosophila)
3	4037996	A	G	Yes	ENSGALG00000008445(dist=10253),ENSGALG00000008457(dist=45452)	0.00341111	ASE	Yes
3	4084654	C	T	Yes	ENSGALG00000008457	0.00366111	ASE	Yes
3	4303602	G	T	Yes	ENSGALG00000008605	0.00341111	ASE	Yes
3	4329124	T	G	Yes	ENSGALG00000008609	0.00386111	Random	Yes	PTK7 protein tyrosine kinase 7
3	4449067	C	T	Yes	ENSGALG00000008708	0.00331111	ASE	Yes	ESF1, nucleolar pre-rRNA processing protein, homolog (S. cerevisiae)
3	4706406	T	C	No	ENSGALG00000008716(dist=105594),ENSGALG00000017921(dist=174565)	0.00447222	Random	No
3	5583780	T	C	Yes	ENSGALG00000008732	0.00762222	ASE	Yes	otoraplin
3	6813129	A	G	Yes	ENSGALG00000009107	0.00448889	Random	Yes
3	7106959	T	C	Yes	ENSGALG00000009107(dist=1703),ENSGALG00000017922(dist=172432)	0.00355	ASE	Yes
3	7557011	G	A	Yes	ENSGALG00000009092	0.00382222	ASE	Yes	general transcription factor IIA, 1-like
3	7615760	G	A	Yes	ENSGALG00000009086	0.00380556	ASE	Yes	EH-domain containing 3
3	7824156	T	C	Yes	ENSGALG00000009056	0.00377778	ASE	Yes	lysocardiolipin acyltransferase
3	8001415	T	G	Yes	ENSGALG00000009052	0.00376111	ASE	Yes	limb bud and heart development homolog (mouse)
3	9502761	T	C	Yes	ENSGALG00000008847	0.00398333	ASE	Yes	vacuolar protein sorting 54 homolog (S. cerevisiae)
3	9871605	C	A	Yes	ENSGALG00000008811(dist=6903),ENSGALG00000023676(dist=7165)	0.00647222	ASE	Yes
3	10470019	A	G	Yes	ENSGALG00000008774	0.00477222	Random	Yes	Meis homeobox 1
3	10803551	T	C	No	ENSGALG00000008774(dist=261632),ENSGALG00000008769(dist=55069)	0.00422222	Random	No
3	10862146	A	G	Yes	ENSGALG00000008769	0.00353889	ASE	Yes
3	11188487	G	A	Yes	ENSGALG00000023648	0.00419444	ASE	Yes	protein phosphatase 3 (formerly 2B), regulatory subunit B, alpha isoform
3	11406277	A	G	No	ENSGALG00000008741(dist=81885),ENSGALG00000008735(dist=2038)	0.00403889	Random	No
3	11492764	G	A	No	ENSGALG00000008734(dist=11323),ENSGALG00000009178(dist=1677295)	0.00393333	Random	No
3	13391404	C	G	Yes	ENSGALG00000009082(dist=19605),ENSGALG00000009073(dist=1213)	0.00383333	ASE	Yes
3	13981850	T	C	No	ENSGALG00000009037(dist=242630),ENSGALG00000009028(dist=6611)	0.00411667	Random	No
3	14587673	G	A	No	ENSGALG00000009003(dist=5334),ENSGALG00000008996(dist=77934)	0.004	Random	No
3	15042217	C	T	No	ENSGALG00000008907(dist=92325),ENSGALG00000008875(dist=61443)	0.00417222	Random	No
3	15554240	C	T	Yes	ENSGALG00000008853	0.00342778	ASE	Yes	thioredoxin domain containing 13
3	16329788	G	A	Yes	ENSGALG00000008713	0.00349444	ASE	Yes	baculoviral IAP repeat-containing 5 (survivin)
3	16626281	C	T	Yes	ENSGALG00000008662	0.00437222	ASE	Yes
3	16737150	G	A	Yes	ENSGALG00000008660	0.00444444	ASE	Yes	cystatin F (leukocystatin)
3	17544388	C	T	Yes	ENSGALG00000014483	0.00342222	ASE	Yes	similar to DEAH (Asp-Glu-Ala-Asp/His) box polypeptide 57; DEAH (Asp-Glu-Ala-Asp/His) box polypeptide 57
3	17676310	C	T	Yes	ENSGALG00000013224	0.00402778	Random	Yes	son of sevenless homolog 1 (Drosophila); similar to Son of sevenless homolog 2 (Drosophila); similar to alternate SOS1
3	17821300	A	G	Yes	ENSGALG00000009119	0.00344444	ASE	Yes
3	17878807	C	T	Yes	ENSGALG00000009130	0.00398333	Random	Yes
3	18007609	T	C	Yes	ENSGALG00000009155	0.00407778	ASE	Yes
3	18798523	A	G	Yes	ENSGALG00000009360	0.00375	ASE	Yes	calpain 2, (m/II) large subunit
3	19108312	G	A	Yes	ENSGALG00000009413	0.00388889	ASE	Yes
3	19718493	C	T	Yes	ENSGALG00000009450(dist=248241),ENSGALG00000009453(dist=28957)	0.004	ASE	Yes
3	19752381	C	A	Yes	ENSGALG00000009453	0.00415	Random	Yes	MOCO sulphurase C-terminal domain containing 2
3	19908463	G	A	Yes	ENSGALG00000009503,ENSGALG00000009566	0.00442778	ASE	Yes
3	19985118	C	T	Yes	ENSGALG00000009598	0.00700556	ASE	Yes	glutamyl-prolyl-tRNA synthetase
3	20409820	T	C	No	ENSGALG00000009609(dist=136405),ENSGALG00000009612(dist=67276)	0.00435556	Random	No
3	22804063	C	T	Yes	ENSGALG00000009796	0.00371111	ASE	Yes	ribosomal protein S6 kinase, 52kDa, polypeptide 1
3	22922039	A	T	Yes	ENSGALG00000009807	0.00550556	ASE	Yes	feline leukemia virus subgroup C cellular receptor 1
3	23100223	A	G	Yes	ENSGALG00000009822,ENSGALG00000009828	0.00341111	ASE	Yes
3	23347209	C	T	Yes	ENSGALG00000009858(dist=1383),ENSGALG00000009860(dist=2606)	0.00352222	ASE	Yes
3	23440991	G	A	Yes	ENSGALG00000009871	0.00348333	ASE	Yes	REST corepressor 3
3	27282384	G	C	Yes	ENSGALG00000009990	0.0128778	ASE	Yes	S1 RNA binding domain 1
3	27828240	G	T	Yes	ENSGALG00000021850	0.0128833	ASE	Yes
3	27939746	A	G	Yes	ENSGALG00000020057	0.0156167	ASE	Yes
3	28299062	G	C	Yes	ENSGALG00000010020	0.0113722	ASE	Yes	tetratricopeptide repeat domain 7A
3	28415030	G	A	Yes	ENSGALG00000010026	0.00798889	ASE	Yes	protein phosphatase 1, catalytic subunit, beta isoform
3	28850127	G	A	Yes	ENSGALG00000010043	0.00715556	ASE	Yes	ribokinase
3	28858478	A	G	No	ENSGALG00000020054(dist=5207),ENSGALG00000018110(dist=58109)	0.00880556	Random	No
3	29031172	G	T	Yes	ENSGALG00000010048(dist=4400),ENSGALG00000010050(dist=523971)	0.00771667	ASE	Yes
3	29464597	G	A	No	ENSGALG00000010048(dist=437825),ENSGALG00000010050(dist=90546)	0.0121556	Random	No
3	29769065	T	G	No	ENSGALG00000023274(dist=95871),ENSGALG00000010051(dist=139363)	0.0110389	Random	No
3	29938483	G	T	Yes	ENSGALG00000010051	0.00758889	ASE	Yes	molybdenum cofactor synthesis 1
3	30071513	A	G	Yes	ENSGALG00000010055	0.0184	Random	Yes	dishevelled associated activator of morphogenesis 2
3	30444439	G	A	Yes	ENSGALG00000010065(dist=2030),ENSGALG00000010070(dist=69025)	0.0215556	ASE	Yes
3	30735479	G	A	Yes	ENSGALG00000010127	0.01415	Random	Yes	glyoxalase I
3	30851585	T	C	Yes	ENSGALG00000010131(dist=2647),ENSGALG00000010134(dist=45881)	0.0211167	ASE	Yes
3	31285833	G	A	Yes	ENSGALG00000010145	0.01105	Random	Yes	MAM domain containing glycosylphosphatidylinositol anchor 1
3	31716859	C	T	No	ENSGALG00000010288(dist=58029),ENSGALG00000010290(dist=172001)	0.00943333	Random	No
3	32041349	C	T	Yes	ENSGALG00000010296	0.0194722	ASE	Yes	mitochondrial ribosomal protein S18A
3	32110529	T	C	Yes	ENSGALG00000010315(dist=1134),ENSGALG00000010317(dist=2604)	0.0391444	ASE	Yes
3	32181863	G	A	Yes	ENSGALG00000010385	0.0213556	Random	Yes	tight junction associated protein 1 (peripheral)
3	32324890	C	T	Yes	ENSGALG00000010435	0.0412611	ASE	Yes	RAS guanyl releasing protein 3 (calcium and DAG-regulated)
3	32737708	G	A	Yes	ENSGALG00000010541	0.0101389	ASE	Yes	baculoviral IAP repeat-containing 6 (apollon)
3	32923367	G	A	Yes	ENSGALG00000010547	0.0126167	ASE	Yes	Yip1 domain family, member 4
3	33384254	C	A	Yes	ENSGALG00000010580(dist=2089),ENSGALG00000010583(dist=10595)	0.0305111	ASE	Yes
3	33697565	G	T	No	ENSGALG00000010597(dist=4159),ENSGALG00000010599(dist=1058244)	0.01125	Random	No
3	34793547	C	T	Yes	ENSGALG00000010612	0.0757778	ASE	Yes	protein kinase D3
3	34937273	C	T	Yes	ENSGALG00000010624	0.136656	ASE	Yes
3	35137062	A	G	Yes	ENSGALG00000010641(dist=22457),ENSGALG00000010649(dist=3564)	0.0296444	ASE	Yes
3	35194148	A	G	Yes	ENSGALG00000010651	0.00652222	Random	Yes	transcription factor B2, mitochondrial
3	35939731	T	C	Yes	ENSGALG00000010671	0.164222	ASE	Yes	heterogeneous nuclear ribonucleoprotein U (scaffold attachment factor A)
3	36056058	C	T	Yes	ENSGALG00000010702,ENSGALG00000020032	0.470922	ASE	Yes
3	37521475	G	A	Yes	ENSGALG00000010775	0.1622	Random	Yes	formin 2
3	38612810	T	C	Yes	ENSGALG00000010812	0.0507833	Random	Yes	ryanodine receptor 2 (cardiac)
3	38696493	A	C	Yes	ENSGALG00000010812	0.0306944	Random	Yes	ryanodine receptor 2 (cardiac)
3	38858798	T	C	Yes	ENSGALG00000010812	0.0459778	Random	Yes	ryanodine receptor 2 (cardiac)
3	39024345	T	C	No	ENSGALG00000010812(dist=150932),ENSGALG00000014464(dist=17081)	0.0355833	Random	No
3	39161509	T	C	Yes	ENSGALG00000014463	0.0361167	Random	Yes	actinin, alpha 2; similar to alpha-actinin
3	40015633	A	G	No	ENSGALG00000010996(dist=3041),ENSGALG00000018929(dist=10048)	0.0380111	Random	No
3	40078280	A	G	No	ENSGALG00000018929(dist=45757),ENSGALG00000011000(dist=34746)	0.0214333	Random	No
3	40290737	C	T	No	ENSGALG00000011003(dist=93079),ENSGALG00000011005(dist=106276)	0.0116	Random	No
3	40586414	C	T	Yes	ENSGALG00000011008	0.00975556	Random	Yes
3	40884834	T	G	No	ENSGALG00000023119(dist=43043),ENSGALG00000011025(dist=99876)	0.0153444	Random	No
3	41929393	T	C	Yes	ENSGALG00000011096	0.0727667	ASE	Yes	ATP-binding cassette, sub-family B (MDR/TAP), member 10
3	42201152	A	G	Yes	ENSGALG00000011111	0.0152278	Random	Yes
3	42285228	G	T	No	ENSGALG00000011111(dist=54118),ENSGALG00000011114(dist=23355)	0.00931667	Random	No
3	42403651	A	G	Yes	ENSGALG00000011136(dist=13169),ENSGALG00000011152(dist=23667)	0.0477389	ASE	Yes
3	42501873	A	G	No	ENSGALG00000023110(dist=10219),ENSGALG00000011157(dist=9396)	0.00725556	Random	No
3	42656319	A	G	Yes	ENSGALG00000011174(dist=46346),ENSGALG00000023104(dist=1368)	0.00909444	ASE	Yes
3	43027722	A	G	Yes	ENSGALG00000011192	0.00520556	ASE	Yes
3	43490183	T	C	Yes	ENSGALG00000011205	0.00601667	ASE	Yes	SPARC related modular calcium binding 2
3	44324039	T	C	Yes	ENSGALG00000011410(dist=21279),ENSGALG00000011418(dist=1461)	0.00592222	ASE	Yes
3	44399059	G	A	Yes	ENSGALG00000011426	0.00539444	ASE	Yes	ribonuclease T2
3	44708215	A	G	Yes	ENSGALG00000011483	0.00410556	ASE	Yes	brain protein 44-like
3	45579729	C	T	No	ENSGALG00000021846(dist=16149),ENSGALG00000011555(dist=393357)	0.00585	Random	No
3	45727559	C	T	No	ENSGALG00000021846(dist=163979),ENSGALG00000011555(dist=245527)	0.00585556	Random	No
3	45947147	C	T	No	ENSGALG00000021846(dist=383567),ENSGALG00000011555(dist=25939)	0.00598333	Random	No
3	46107090	C	T	Yes	ENSGALG00000011555(dist=2026),ENSGALG00000011560(dist=43468)	0.00403889	ASE	Yes
3	46926459	A	G	Yes	ENSGALG00000011562	0.00712778	Random	Yes	Parkinson disease (autosomal recessive, juvenile) 2, parkin
3	47163215	C	T	Yes	ENSGALG00000020003	0.00412222	ASE	Yes	mitogen-activated protein kinase kinase kinase 4
3	47285838	G	C	Yes	ENSGALG00000004293(dist=1092),ENSGALG00000020002(dist=2444)	0.00417222	ASE	Yes
3	47464720	T	C	Yes	ENSGALG00000011637	0.00436111	ASE	Yes	t-complex 1
3	47484939	C	T	Yes	ENSGALG00000011660	0.00712222	Random	Yes
3	48429927	A	G	Yes	ENSGALG00000012297	0.00832778	Random	Yes	glutamate receptor, metabotropic 1
3	48768184	C	T	Yes	ENSGALG00000012300	0.00404444	ASE	Yes	RAB32, member RAS oncogene family
3	49090204	A	G	Yes	ENSGALG00000012336(dist=1583),ENSGALG00000019992(dist=33958)	0.00433889	ASE	Yes
3	49660119	A	C	Yes	ENSGALG00000012342(dist=2166),ENSGALG00000012345(dist=8985)	0.00526111	ASE	Yes
3	49820086	T	C	Yes	ENSGALG00000012345	0.00483333	ASE	Yes	uronyl-2-sulfotransferase
3	50094863	T	C	Yes	ENSGALG00000012387	0.00558889	ASE	Yes
3	50122888	T	C	Yes	ENSGALG00000012388	0.00791111	Random	Yes	protein-L-isoaspartate (D-aspartate) O-methyltransferase
3	50776436	T	G	Yes	ENSGALG00000012968	0.00429444	ASE	Yes
3	51088644	C	T	Yes	ENSGALG00000013505	0.00445	ASE	Yes	chromosome 6 open reading frame 98
3	51491353	T	C	No	ENSGALG00000013604(dist=46722),ENSGALG00000013607(dist=8769)	0.00480556	Random	No
3	51975786	T	C	Yes	ENSGALG00000013616(dist=14870),ENSGALG00000013625(dist=1369)	0.00371111	ASE	Yes
3	52060045	A	C	Yes	ENSGALG00000013625	0.00407778	ASE	Yes
3	52231912	G	A	Yes	ENSGALG00000013635	0.00347778	ASE	Yes	RNA binding motif protein 16
3	53244520	A	G	No	ENSGALG00000019982(dist=85171),ENSGALG00000013683(dist=37035)	0.00506111	Random	No
3	53488286	C	T	Yes	ENSGALG00000013695	0.00438889	Random	Yes	zinc finger, DHHC-type containing 14
3	53616442	T	A	No	ENSGALG00000013695(dist=29266),ENSGALG00000013710(dist=11461)	0.00606667	Random	No
3	53701468	G	A	Yes	ENSGALG00000013727	0.0048	Random	Yes
3	53789180	G	A	Yes	ENSGALG00000013733	0.00341111	ASE	Yes	general transcription factor IIH, polypeptide 5
3	54024717	T	C	Yes	ENSGALG00000013742	0.00367222	ASE	Yes	ezrin
3	54135733	A	C	Yes	ENSGALG00000013747	0.0034	ASE	Yes
3	54540155	C	T	Yes	ENSGALG00000013780	0.00486667	Random	Yes	androgen-induced 1
3	54666546	T	C	No	ENSGALG00000013780(dist=122799),ENSGALG00000013795(dist=2221)	0.00466111	Random	No
3	54893953	T	C	No	ENSGALG00000013803(dist=1168),ENSGALG00000013810(dist=35500)	0.00507778	Random	No
3	56010287	G	A	Yes	ENSGALG00000013826	0.00492222	ASE	Yes
3	56109368	G	A	Yes	ENSGALG00000013834	0.00393333	ASE	Yes
3	56324037	G	T	Yes	ENSGALG00000023038	0.00415556	ASE	Yes
3	56591124	C	T	No	ENSGALG00000013861(dist=66771),ENSGALG00000013862(dist=41796)	0.00566111	Random	No
3	58624874	A	G	No	ENSGALG00000013987(dist=254804),ENSGALG00000025282(dist=75531)	0.00915556	Random	No
3	61354991	A	G	Yes	ENSGALG00000009797	0.0100833	Random	Yes
3	61599765	C	A	Yes	ENSGALG00000014829	0.00924444	Random	Yes
3	61883689	G	A	No	ENSGALG00000014829(dist=180962),ENSGALG00000023005(dist=176461)	0.0105889	Random	No
3	62132720	C	T	Yes	ENSGALG00000023005(dist=68259),ENSGALG00000014831(dist=2994)	0.0047	ASE	Yes
3	62191984	C	T	Yes	ENSGALG00000014834	0.00453889	ASE	Yes	nuclear receptor coactivator 7; similar to nuclear receptor coactivator 7
3	62619095	T	C	Yes	ENSGALG00000014843(dist=34295),ENSGALG00000013651(dist=11194)	0.00657778	ASE	Yes
3	66055388	C	T	Yes	ENSGALG00000014907	0.0131944	ASE	Yes	discoidin, CUB and LCCL domain containing 1
3	66092584	T	C	Yes	ENSGALG00000014907	0.02355	Random	Yes	discoidin, CUB and LCCL domain containing 1
3	66267658	T	C	No	ENSGALG00000014917(dist=60339),ENSGALG00000014918(dist=42562)	0.0166611	Random	No
3	66426598	T	G	Yes	ENSGALG00000014953	0.00918333	ASE	Yes	RWD domain containing 1
3	66470055	T	C	Yes	ENSGALG00000014962	0.0119111	ASE	Yes
3	66573551	A	G	Yes	ENSGALG00000014964	0.0224056	Random	Yes
3	66956661	C	A	No	ENSGALG00000019939(dist=42551),ENSGALG00000019937(dist=240361)	0.0204611	Random	No
3	67149828	A	G	No	ENSGALG00000019939(dist=235718),ENSGALG00000019937(dist=47194)	0.0206167	Random	No
3	67231563	A	C	Yes	ENSGALG00000014985	0.0184833	Random	Yes	heparan sulfate (glucosamine) 3-O-sulfotransferase 5
3	67972791	A	C	No	ENSGALG00000021844(dist=348879),ENSGALG00000015001(dist=367653)	0.0217278	Random	No
3	68089836	C	T	No	ENSGALG00000021844(dist=465924),ENSGALG00000015001(dist=250608)	0.0165778	Random	No
3	68431483	G	A	Yes	ENSGALG00000015001	0.0113	ASE	Yes	laminin, alpha 4
3	68647041	G	A	Yes	ENSGALG00000015022	0.0344444	ASE	Yes	FYN oncogene related to SRC, FGR, YES
3	68868215	A	T	Yes	ENSGALG00000015040	0.0880389	ASE	Yes	solute carrier family 16, member 10 (aromatic amino acid transporter)
3	68941183	C	T	Yes	ENSGALG00000015044	0.0264167	ASE	Yes	general transcription factor IIIC, polypeptide 6, alpha 35kDa
3	69121270	A	G	Yes	ENSGALG00000015051(dist=1170),ENSGALG00000015055(dist=50832)	0.0185167	ASE	Yes
3	69472966	T	C	Yes	ENSGALG00000015070	0.0248333	ASE	Yes
3	69591506	C	A	Yes	ENSGALG00000015238(dist=1786),ENSGALG00000022983(dist=3410)	0.0335056	ASE	Yes
3	69771097	C	T	Yes	ENSGALG00000015283(dist=70100),ENSGALG00000015286(dist=2181)	0.0158167	ASE	Yes
3	69933061	C	G	Yes	ENSGALG00000015289(dist=85008),ENSGALG00000015297(dist=14122)	0.0138444	ASE	Yes
3	69949331	A	G	Yes	ENSGALG00000015297	0.0180944	Random	Yes	forkhead box O3
3	70041537	G	A	Yes	ENSGALG00000015297(dist=23164),ENSGALG00000015303(dist=4407)	0.0152944	ASE	Yes
3	70132062	C	T	Yes	ENSGALG00000015304	0.0287889	ASE	Yes	sorting nexin 3
3	70261329	A	G	Yes	ENSGALG00000015308	0.0113722	ASE	Yes
3	70345357	G	A	No	ENSGALG00000015309(dist=21192),ENSGALG00000015310(dist=29962)	0.0173389	Random	No
3	70568829	C	T	Yes	ENSGALG00000015313	0.0157056	Random	Yes	prenyl (decaprenyl) diphosphate synthase, subunit 2
3	70629996	G	T	Yes	ENSGALG00000015314	0.00500556	ASE	Yes
3	71037502	T	C	No	ENSGALG00000015388(dist=27700),ENSGALG00000015405(dist=324224)	0.0205667	Random	No
3	71191190	T	C	No	ENSGALG00000015388(dist=181388),ENSGALG00000015405(dist=170536)	0.0177444	Random	No
3	71412940	A	G	Yes	ENSGALG00000015405	0.0122722	ASE	Yes	prolyl endopeptidase
3	71459909	C	T	Yes	ENSGALG00000015405(dist=3334),ENSGALG00000015410(dist=31890)	0.0252333	ASE	Yes
3	71761142	C	T	No	ENSGALG00000015415(dist=45495),ENSGALG00000015417(dist=72087)	0.01425	Random	No
3	71898140	A	G	No	ENSGALG00000015417(dist=58454),ENSGALG00000024455(dist=532168)	0.0153056	Random	No
3	71965022	T	G	No	ENSGALG00000015417(dist=125336),ENSGALG00000024455(dist=465286)	0.0148	Random	No
3	72076258	C	T	No	ENSGALG00000015417(dist=236572),ENSGALG00000024455(dist=354050)	0.01495	Random	No
3	72211981	C	A	No	ENSGALG00000015417(dist=372295),ENSGALG00000024455(dist=218327)	0.0122	Random	No
3	72560841	G	A	No	ENSGALG00000024455(dist=129362),ENSGALG00000015434(dist=268354)	0.0115722	Random	No
3	72765456	A	G	No	ENSGALG00000024455(dist=333977),ENSGALG00000015434(dist=63739)	0.0135222	Random	No
3	72868872	A	G	Yes	ENSGALG00000015434	0.0137	Random	Yes	glutamate receptor, ionotropic, kainate 2
3	73074470	C	T	Yes	ENSGALG00000015434	0.01465	Random	Yes	glutamate receptor, ionotropic, kainate 2
3	73219129	T	C	No	ENSGALG00000015434(dist=145387),ENSGALG00000015465(dist=153619)	0.0135833	Random	No
3	73397743	G	A	Yes	ENSGALG00000015465	0.0218556	Random	Yes	activating signal cointegrator 1 complex subunit 3
3	73683425	A	G	No	ENSGALG00000015466(dist=3601),ENSGALG00000015471(dist=394767)	0.0206944	Random	No
3	74151387	T	C	Yes	ENSGALG00000015478	0.0461	ASE	Yes	ubiquitin specific peptidase 45
3	74184149	C	T	Yes	ENSGALG00000015483	0.02965	ASE	Yes
3	74410532	G	T	Yes	ENSGALG00000015490(dist=2999),ENSGALG00000022967(dist=9709)	0.149828	ASE	Yes
3	74689589	C	T	No	ENSGALG00000022967(dist=267856),ENSGALG00000015513(dist=422176)	0.0359722	Random	No
3	74910171	T	C	No	ENSGALG00000022967(dist=488438),ENSGALG00000015513(dist=201594)	0.0381556	Random	No
3	75093337	C	T	No	ENSGALG00000022967(dist=671604),ENSGALG00000015513(dist=18428)	0.0342444	Random	No
3	75197958	C	T	Yes	ENSGALG00000015513	0.0797722	ASE	Yes
3	75492723	C	T	Yes	ENSGALG00000015580	0.0442778	ASE	Yes	KIAA0776
3	75854681	C	T	Yes	ENSGALG00000015584(dist=21641),ENSGALG00000015590(dist=4323)	0.0335889	ASE	Yes
3	77459873	T	G	No	ENSGALG00000015593(dist=715944),ENSGALG00000017925(dist=44374)	0.0138	Random	No
3	77619573	T	C	No	ENSGALG00000018116(dist=106471),ENSGALG00000015596(dist=165735)	0.0132333	Random	No
3	77805421	G	T	Yes	ENSGALG00000015596	0.0124944	ASE	Yes	mitogen-activated protein kinase kinase kinase 7
3	78116966	A	G	Yes	ENSGALG00000015605(dist=4642),ENSGALG00000022961(dist=7122)	0.00936667	ASE	Yes
3	78233056	T	G	Yes	ENSGALG00000015733	0.00742222	ASE	Yes	MDN1, midasin homolog (yeast)
3	78420800	G	A	Yes	ENSGALG00000015775	0.00793889	ASE	Yes	ubiquitin-conjugating enzyme E2, J1 (UBC6 homolog, yeast)
3	78550013	A	G	Yes	ENSGALG00000015781(dist=1615),ENSGALG00000015787(dist=14004)	0.00765556	ASE	Yes
3	79240851	T	C	Yes	ENSGALG00000015823	0.00478889	ASE	Yes	zinc finger protein 292
3	79395907	G	A	No	ENSGALG00000015826(dist=45330),ENSGALG00000018117(dist=63335)	0.00515556	Random	No
3	79610755	G	A	Yes	ENSGALG00000015830	0.00486667	ASE	Yes	synaptotagmin binding, cytoplasmic RNA interacting protein
3	79680699	A	G	Yes	ENSGALG00000015831	0.00461111	ASE	Yes	sorting nexin 14
3	79945022	A	G	No	ENSGALG00000018118(dist=17763),ENSGALG00000015834(dist=16955)	0.00475	Random	No
3	80447258	T	G	Yes	ENSGALG00000015846(dist=11740),ENSGALG00000015847(dist=2701)	0.00416667	ASE	Yes
3	81005972	G	C	Yes	ENSGALG00000015864	0.0048	ASE	Yes	inhibitor of Bruton agammaglobulinemia tyrosine kinase
3	81197672	G	T	No	ENSGALG00000015865(dist=3819),ENSGALG00000015866(dist=568596)	0.00458889	Random	No
3	81674036	G	A	No	ENSGALG00000015865(dist=480183),ENSGALG00000015866(dist=92232)	0.00464444	Random	No
3	81766561	A	G	Yes	ENSGALG00000015866	0.00426111	ASE	Yes	branched chain keto acid dehydrogenase E1, beta polypeptide (maple syrup urine disease)
3	81917845	A	T	Yes	ENSGALG00000015874	0.00585556	ASE	Yes	TTK protein kinase
3	82159188	A	G	No	ENSGALG00000015878(dist=18771),ENSGALG00000019906(dist=16069)	0.00545556	Random	No
3	82366972	G	A	Yes	ENSGALG00000015892	0.00475	ASE	Yes
3	83312173	G	A	Yes	ENSGALG00000015901	0.00379444	ASE	Yes	SUMO1/sentrin specific peptidase 6
3	83541356	A	G	No	ENSGALG00000015906(dist=5640),ENSGALG00000015908(dist=6934)	0.00427778	Random	No
3	83648531	C	A	Yes	ENSGALG00000015908	0.00385	ASE	Yes	collagen, type XII, alpha 1
3	84019148	G	A	No	ENSGALG00000015908(dist=370049),ENSGALG00000015910(dist=96331)	0.00458333	Random	No
3	84353145	T	C	Yes	ENSGALG00000015932	0.00445556	Random	Yes
3	85102194	G	A	Yes	ENSGALG00000018319	0.00582778	Random	Yes
3	85170907	G	C	Yes	ENSGALG00000015951(dist=5214),ENSGALG00000015952(dist=120598)	0.00587222	ASE	Yes
3	85881612	C	T	Yes	ENSGALG00000016174	0.00403889	ASE	Yes	LMBR1 domain containing 1
3	85932510	T	C	Yes	ENSGALG00000016174	0.00432222	ASE	Yes	LMBR1 domain containing 1
3	86147848	A	G	Yes	ENSGALG00000016176	0.00445556	Random	Yes
3	87094475	T	G	No	ENSGALG00000016176(dist=620013),ENSGALG00000016177(dist=494926)	0.00406111	Random	No
3	87143812	T	C	No	ENSGALG00000016176(dist=669350),ENSGALG00000016177(dist=445589)	0.00427778	Random	No
3	87284041	C	T	No	ENSGALG00000016176(dist=809579),ENSGALG00000016177(dist=305360)	0.00400556	Random	No
3	87728042	A	C	No	ENSGALG00000016177(dist=84128),ENSGALG00000016183(dist=93806)	0.00413333	Random	No
3	88374042	T	C	Yes	ENSGALG00000016267	0.00369444	ASE	Yes	PHD finger protein 3
3	88639735	T	C	No	ENSGALG00000016273(dist=110019),ENSGALG00000016276(dist=230818)	0.00412222	Random	No
3	89187848	T	C	No	ENSGALG00000016276(dist=7191),ENSGALG00000016278(dist=247562)	0.00431667	Random	No
3	89459396	G	A	Yes	ENSGALG00000016278	0.00406667	Random	Yes	primase, DNA, polypeptide 2 (58kDa)
3	89558348	A	G	Yes	ENSGALG00000016280	0.00352222	ASE	Yes
3	90212940	T	C	Yes	ENSGALG00000016293	0.00398889	Random	Yes	bone morphogenetic protein 5
3	91096743	C	T	Yes	ENSGALG00000016314	0.00415	ASE	Yes	ELOVL family member 5, elongation of long chain fatty acids (FEN1/Elo2, SUR4/Elo3-like, yeast)
3	91235474	T	C	Yes	ENSGALG00000016328	0.00397222	ASE	Yes	glutathione S-transferase class-alpha
3	91341048	G	T	No	ENSGALG00000016329(dist=2841),ENSGALG00000016332(dist=27411)	0.00406111	Random	No
3	91369798	A	G	Yes	ENSGALG00000016332	0.00454444	ASE	Yes	microcephaly, primary autosomal recessive 1
3	91574624	A	G	No	ENSGALG00000016332(dist=84071),ENSGALG00000016341(dist=1119735)	0.00437778	Random	No
3	92339046	T	C	No	ENSGALG00000016332(dist=848493),ENSGALG00000016341(dist=355313)	0.00448889	Random	No
3	92645571	C	A	No	ENSGALG00000016332(dist=1155018),ENSGALG00000016341(dist=48788)	0.00453333	Random	No
3	92877628	T	G	Yes	ENSGALG00000016341	0.00433333	Random	Yes
3	93822504	A	G	Yes	ENSGALG00000019891	0.00417778	ASE	Yes	ceroid-lipofuscinosis, neuronal 8 (epilepsy, progressive with mental retardation)
3	94029841	A	G	No	ENSGALG00000016352(dist=75638),ENSGALG00000016355(dist=297222)	0.00755	Random	No
3	94280434	T	G	No	ENSGALG00000016352(dist=326231),ENSGALG00000016355(dist=46629)	0.00613333	Random	No
3	95095834	C	T	No	ENSGALG00000016365(dist=110496),ENSGALG00000018120(dist=7143)	0.00548333	Random	No
3	95197377	T	G	No	ENSGALG00000018120(dist=94319),ENSGALG00000016367(dist=261636)	0.00439444	Random	No
3	95767135	G	A	Yes	ENSGALG00000017927(dist=80698),ENSGALG00000016377(dist=1981)	0.00617222	ASE	Yes
3	95791128	T	C	Yes	ENSGALG00000016377	0.00428333	Random	Yes	peroxidasin homolog (Drosophila)
3	96571216	C	T	Yes	ENSGALG00000016389	0.00342222	ASE	Yes	ribonuclease H1
3	96634008	C	T	Yes	ENSGALG00000016396(dist=1506),ENSGALG00000018121(dist=784765)	0.00638333	ASE	Yes
3	97817102	T	C	No	ENSGALG00000016397(dist=388936),ENSGALG00000016398(dist=56350)	0.0045	Random	No
3	98745517	T	C	Yes	ENSGALG00000016409	0.00424444	ASE	Yes
3	98813001	A	G	Yes	ENSGALG00000016412	0.00405556	ASE	Yes	membrane bound O-acyltransferase domain containing 2
3	99072918	C	T	Yes	ENSGALG00000016424	0.00469444	ASE	Yes	cleavage and polyadenylation specific factor 3, 73kDa
3	99139469	C	T	Yes	ENSGALG00000016433	0.00412778	ASE	Yes	tyrosine 3-monooxygenase/tryptophan 5-monooxygenase activation protein, theta polypeptide
3	100051562	T	C	Yes	ENSGALG00000016449(dist=3394),ENSGALG00000016451(dist=8364)	0.00322778	ASE	Yes
3	100160917	A	G	No	ENSGALG00000016451(dist=45726),ENSGALG00000016454(dist=4806)	0.00450556	Random	No
3	101019820	T	G	No	ENSGALG00000016457(dist=254607),ENSGALG00000016459(dist=424833)	0.00416111	Random	No
3	101446299	T	A	Yes	ENSGALG00000016459	0.00551111	ASE	Yes
3	104493990	A	G	Yes	ENSGALG00000016480(dist=26610),ENSGALG00000016481(dist=1054)	0.00498889	ASE	Yes
3	104600643	T	G	Yes	ENSGALG00000016485	0.00582778	ASE	Yes	ras homolog gene family, member B
3	104835777	G	A	Yes	ENSGALG00000016487	0.00401667	ASE	Yes	chromosome 2 open reading frame 43; hypothetical protein LOC769571
3	105343896	T	C	No	ENSGALG00000016492(dist=147990),ENSGALG00000016493(dist=388501)	0.0101167	Random	No
3	105379681	A	G	No	ENSGALG00000016492(dist=183775),ENSGALG00000016493(dist=352716)	0.00905556	Random	No
3	106363788	A	G	No	ENSGALG00000016494(dist=160506),ENSGALG00000022862(dist=384988)	0.00987778	Random	No
3	106569810	A	G	No	ENSGALG00000016494(dist=366528),ENSGALG00000022862(dist=178966)	0.00708333	Random	No
3	106744461	G	T	No	ENSGALG00000016494(dist=541179),ENSGALG00000022862(dist=4315)	0.00471111	Random	No
3	107043295	G	A	Yes	ENSGALG00000019867	0.00401667	ASE	Yes	similar to hypothetical protein FLJ21945
3	107157151	C	T	Yes	ENSGALG00000016504	0.00485	ASE	Yes	intersectin 2
3	107204346	A	G	Yes	ENSGALG00000016504	0.00692778	Random	Yes	intersectin 2
3	107262302	C	T	Yes	ENSGALG00000016506(dist=1226),ENSGALG00000016507(dist=6130)	0.00473333	ASE	Yes
3	108457061	C	A	Yes	ENSGALG00000016619(dist=1810),ENSGALG00000016620(dist=3696)	0.00467778	ASE	Yes
3	108485945	A	G	Yes	ENSGALG00000016624	0.00486667	ASE	Yes	elongation protein 3 homolog (S. cerevisiae)
3	108783918	C	T	Yes	ENSGALG00000016630	0.00411667	ASE	Yes	exostoses (multiple)-like 3
3	109009510	A	C	Yes	ENSGALG00000016633(dist=15789),ENSGALG00000016639(dist=32463)	0.00407778	ASE	Yes
3	109838589	T	C	Yes	ENSGALG00000016647	0.00458889	ASE	Yes
3	110072662	G	A	Yes	ENSGALG00000016661	0.0037	ASE	Yes
3	110084734	C	A	No	ENSGALG00000016661(dist=11726),ENSGALG00000019849(dist=15688)	0.00419444	Random	No
3	110238904	G	A	Yes	ENSGALG00000019845	0.00472778	ASE	Yes	Gal 9
3	110303486	C	T	Yes	ENSGALG00000016673(dist=2732),ENSGALG00000016674(dist=2197)	0.00472222	ASE	Yes
3	112391816	A	G	No	ENSGALG00000016706(dist=133763),ENSGALG00000022807(dist=41160)	0.00417778	Random	No
3	112433220	T	C	Yes	ENSGALG00000022807	0.0049	ASE	Yes
3	112527745	A	G	Yes	ENSGALG00000022805	0.00581667	ASE	Yes
3	112613343	T	C	Yes	ENSGALG00000016709(dist=50097),ENSGALG00000016710(dist=4389)	0.00605	ASE	Yes
3	112761175	G	A	Yes	ENSGALG00000016719	0.00517222	ASE	Yes	tumor necrosis factor receptor superfamily, member 21
3	112889254	T	C	Yes	ENSGALG00000016720	0.00366111	ASE	Yes
3	113045960	T	G	Yes	ENSGALG00000016726	0.00447222	Random	Yes
3	113318646	C	T	No	ENSGALG00000016726(dist=242303),ENSGALG00000016730(dist=82866)	0.00463889	Random	No
3	113539679	G	T	No	ENSGALG00000016730(dist=72465),ENSGALG00000016731(dist=67976)	0.00452778	Random	No
3	113576754	C	T	No	ENSGALG00000016730(dist=109540),ENSGALG00000016731(dist=30901)	0.00432222	Random	No
3	113650847	T	C	No	ENSGALG00000016733(dist=13419),NONE(dist=NONE)	0.01925	Random	No
4	1586764	A	G	Yes	ENSGALG00000003976	0.00477778	ASE	Yes
4	1620131	T	G	Yes	ENSGALG00000003962	0.00501111	ASE	Yes	zinc finger, DHHC-type containing 9
4	1705191	G	A	Yes	ENSGALG00000003860	0.00452778	ASE	Yes	midline 2
4	1864959	G	T	Yes	ENSGALG00000004831	0.00629444	ASE	Yes	ribosomal protein S4, X-linked
4	1958275	A	G	Yes	ENSGALG00000004908	0.0891778	ASE	Yes	phosphoribosyl pyrophosphate synthetase 1
4	2007304	C	T	Yes	ENSGALG00000004952	0.00690556	ASE	Yes
4	2112734	C	T	Yes	ENSGALG00000005071	0.0131167	ASE	Yes	membrane protein, palmitoylated 1, 55kDa
4	2192215	T	C	Yes	ENSGALG00000005425	0.0112056	ASE	Yes	O-linked N-acetylglucosamine (GlcNAc) transferase (UDP-N-acetylglucosamine:polypeptide-N-acetylglucosaminyl transferase)
4	2284268	G	A	Yes	ENSGALG00000005533	0.0143167	Random	Yes
4	2388140	C	T	Yes	ENSGALG00000020320	0.00729444	ASE	Yes
4	3359099	T	C	Yes	ENSGALG00000006017	0.00928333	ASE	Yes
4	3399646	C	T	Yes	ENSGALG00000006032(dist=1352),ENSGALG00000006049(dist=20736)	0.0098	ASE	Yes
4	3545013	G	A	Yes	ENSGALG00000006066	0.00808333	ASE	Yes	muscleblind-like 3 (Drosophila)
4	3644953	T	C	Yes	ENSGALG00000006071	0.0138889	Random	Yes	heparan sulfate 6-O-sulfotransferase 2
4	3769443	C	A	Yes	ENSGALG00000006071(dist=77364),ENSGALG00000006080(dist=2079)	0.00875	ASE	Yes
4	4597038	T	G	No	ENSGALG00000006497(dist=34056),ENSGALG00000020306(dist=164092)	0.0153778	Random	No
4	5044012	T	G	Yes	ENSGALG00000006562	0.0164833	Random	Yes	MCF.2 cell line derived transforming sequence
4	5095732	G	A	Yes	ENSGALG00000006623	0.00567222	ASE	Yes	ATPase, class VI, type 11C
4	5442668	T	C	No	ENSGALG00000006822(dist=160906),ENSGALG00000006839(dist=388322)	0.00539444	Random	No
4	6328392	T	C	No	ENSGALG00000006839(dist=338990),ENSGALG00000006851(dist=663198)	0.00463333	Random	No
4	8138961	A	G	Yes	ENSGALG00000006877	0.00357222	ASE	Yes
4	8679813	G	C	Yes	ENSGALG00000006906	0.00398889	ASE	Yes	choroideremia-like (Rab escort protein 2)
4	9094646	A	G	Yes	ENSGALG00000007097(dist=1845),ENSGALG00000020298(dist=7670)	0.00381667	ASE	Yes
4	9128630	G	A	No	ENSGALG00000020298(dist=22002),ENSGALG00000007110(dist=230738)	0.00533889	Random	No
4	9372030	C	T	Yes	ENSGALG00000007110	0.00678333	Random	Yes
4	9650604	C	T	Yes	ENSGALG00000007234	0.00346667	ASE	Yes	chloride channel 5 (nephrolithiasis 2, X-linked, Dent disease)
4	11083857	C	T	Yes	ENSGALG00000007355(dist=21225),ENSGALG00000007433(dist=2272)	0.00326667	ASE	Yes
4	11094480	C	T	Yes	ENSGALG00000007443	0.00353333	ASE	Yes	trimethyllysine hydroxylase, epsilon
4	11258408	C	A	Yes	ENSGALG00000007466	0.00342778	ASE	Yes	endothelin receptor B subtype 2
4	11440416	G	T	Yes	ENSGALG00000007546	0.00345	ASE	Yes
4	11560095	T	C	Yes	ENSGALG00000007574	0.00359444	ASE	Yes	Ras-related GTP binding B
4	11738934	C	T	Yes	ENSGALG00000007590	0.00363889	ASE	Yes	myotubularin related protein 8
4	11795809	C	T	Yes	ENSGALG00000007600(dist=32590),ENSGALG00000007608(dist=70710)	0.00345556	ASE	Yes
4	12265237	C	G	Yes	ENSGALG00000007703	0.00348333	ASE	Yes
4	12438887	G	C	Yes	ENSGALG00000007750	0.00347778	ASE	Yes	ring finger protein 12
4	12620707	G	A	Yes	ENSGALG00000007788	0.00356111	ASE	Yes	ATP-binding cassette, sub-family B (MDR/TAP), member 7
4	12922070	G	A	Yes	ENSGALG00000007843	0.00389444	ASE	Yes
4	12985889	A	G	Yes	ENSGALG00000007861	0.00397222	ASE	Yes	magnesium transporter 1
4	13486411	T	C	Yes	ENSGALG00000008006(dist=7598),ENSGALG00000008058(dist=5335)	0.00404444	ASE	Yes
4	13801012	C	T	Yes	ENSGALG00000008076	0.00367222	ASE	Yes
4	13984103	T	C	Yes	ENSGALG00000008107	0.00396111	ASE	Yes
4	14214299	T	C	Yes	ENSGALG00000008282	0.0066	ASE	Yes
4	14328794	G	A	Yes	ENSGALG00000008404	0.00346667	ASE	Yes	hypothetical protein
4	14469061	C	T	Yes	ENSGALG00000023564	0.00330556	ASE	Yes
4	14975723	A	C	No	ENSGALG00000023564(dist=506511),ENSGALG00000008442(dist=437008)	0.00833333	Random	No
4	16618158	T	C	Yes	ENSGALG00000020262	0.00401667	ASE	Yes	NFKB activating protein
4	16655728	A	G	Yes	ENSGALG00000008633	0.00402222	ASE	Yes	septin 6
4	16846216	C	T	Yes	ENSGALG00000008867	0.00478889	ASE	Yes	COMM domain containing 5
4	16994575	G	A	No	ENSGALG00000008872(dist=119645),ENSGALG00000008888(dist=155084)	0.0067	Random	No
4	17435551	C	T	Yes	ENSGALG00000008970(dist=1492),ENSGALG00000008990(dist=5933)	0.00464444	ASE	Yes
4	17544662	G	C	Yes	ENSGALG00000009040(dist=2665),ENSGALG00000009063(dist=6207)	0.00464444	ASE	Yes
4	17843111	T	C	Yes	ENSGALG00000009075(dist=2281),ENSGALG00000009085(dist=3493)	0.00402778	ASE	Yes
4	18007617	A	C	No	ENSGALG00000009098(dist=36749),ENSGALG00000009128(dist=184282)	0.00554444	Random	No
4	18122667	C	T	No	ENSGALG00000009098(dist=151799),ENSGALG00000009128(dist=69232)	0.00600556	Random	No
4	18195965	C	T	Yes	ENSGALG00000009139	0.00422222	ASE	Yes
4	18393385	G	A	Yes	ENSGALG00000009168	0.00602222	Random	Yes
4	18442929	G	A	Yes	ENSGALG00000009168	0.00606111	Random	Yes
4	18599009	C	T	Yes	ENSGALG00000023501	0.00668889	Random	Yes
4	18653043	T	C	No	ENSGALG00000023501(dist=49396),ENSGALG00000009177(dist=171638)	0.00585556	Random	No
4	18890152	T	C	No	ENSGALG00000009177(dist=36705),ENSGALG00000009192(dist=345825)	0.00558889	Random	No
4	18910529	T	C	No	ENSGALG00000009177(dist=57082),ENSGALG00000009192(dist=325448)	0.006	Random	No
4	19001229	A	G	No	ENSGALG00000009177(dist=147782),ENSGALG00000009192(dist=234748)	0.00589444	Random	No
4	19123830	A	G	No	ENSGALG00000009177(dist=270383),ENSGALG00000009192(dist=112147)	0.00562778	Random	No
4	19242422	A	C	No	ENSGALG00000009192(dist=3950),ENSGALG00000009207(dist=1669285)	0.00625556	Random	No
4	20854333	G	A	No	ENSGALG00000009192(dist=1615861),ENSGALG00000009207(dist=57374)	0.00636111	Random	No
4	20958498	A	C	Yes	ENSGALG00000009212	0.00621667	Random	Yes	meiotic nuclear divisions 1 homolog (S. cerevisiae)
4	20983747	A	G	Yes	ENSGALG00000009212	0.00608889	Random	Yes	meiotic nuclear divisions 1 homolog (S. cerevisiae)
4	21060980	G	A	Yes	ENSGALG00000009230	0.00611667	Random	Yes	KIAA0922
4	21769324	G	T	No	ENSGALG00000009343(dist=60114),ENSGALG00000009354(dist=85711)	0.00631667	Random	No
4	21880079	A	G	Yes	ENSGALG00000009361	0.00653889	Random	Yes	guanylate cyclase 1, soluble, beta 3
4	21914230	C	T	Yes	ENSGALG00000009361	0.0043	ASE	Yes	guanylate cyclase 1, soluble, beta 3
4	22097822	A	C	No	ENSGALG00000009373(dist=120886),ENSGALG00000009378(dist=171744)	0.00623333	Random	No
4	22614369	A	G	No	ENSGALG00000009405(dist=32915),ENSGALG00000009414(dist=228835)	0.00627222	Random	No
4	22864949	C	T	Yes	ENSGALG00000009417	0.00431111	ASE	Yes
4	23294044	G	T	Yes	ENSGALG00000020249	0.00522778	ASE	Yes	Rap guanine nucleotide exchange factor (GEF) 2
4	23595424	T	C	No	ENSGALG00000020249(dist=284855),ENSGALG00000009489(dist=291540)	0.00688333	Random	No
4	23723929	G	T	No	ENSGALG00000020249(dist=413360),ENSGALG00000009489(dist=163035)	0.00797222	Random	No
4	24400975	T	A	Yes	ENSGALG00000009489(dist=345099),ENSGALG00000009496(dist=8566)	0.00837778	ASE	Yes
4	24528060	T	C	Yes	ENSGALG00000009528	0.00681667	ASE	Yes
4	24976406	G	A	Yes	ENSGALG00000009560	0.00673889	ASE	Yes	sterol-C4-methyl oxidase-like
4	26047822	A	C	Yes	ENSGALG00000023433	0.0140833	ASE	Yes
4	26422604	A	G	Yes	ENSGALG00000009674	0.0132167	ASE	Yes
4	26636863	G	A	Yes	ENSGALG00000009714	0.0117333	ASE	Yes	carbonyl reductase 4
4	27261877	T	G	No	ENSGALG00000009714(dist=625106),ENSGALG00000009719(dist=725398)	0.0186278	Random	No
4	27451795	T	G	No	ENSGALG00000009714(dist=815024),ENSGALG00000009719(dist=535480)	0.0193222	Random	No
4	27637816	G	A	No	ENSGALG00000009714(dist=1001045),ENSGALG00000009719(dist=349459)	0.0189444	Random	No
4	28125210	C	T	No	ENSGALG00000009719(dist=123011),ENSGALG00000009732(dist=1645713)	0.0182056	Random	No
4	28610042	T	C	No	ENSGALG00000009719(dist=607843),ENSGALG00000009732(dist=1160881)	0.0142	Random	No
4	29221785	G	T	No	ENSGALG00000009719(dist=1219586),ENSGALG00000009732(dist=549138)	0.0169111	Random	No
4	29419579	G	A	No	ENSGALG00000009719(dist=1417380),ENSGALG00000009732(dist=351344)	0.0132	Random	No
4	29689439	T	C	No	ENSGALG00000009719(dist=1687240),ENSGALG00000009732(dist=81484)	0.0171222	Random	No
4	29706415	T	C	No	ENSGALG00000009719(dist=1704216),ENSGALG00000009732(dist=64508)	0.0188389	Random	No
4	30417746	G	A	Yes	ENSGALG00000009782	0.00626111	ASE	Yes
4	30460873	T	C	Yes	ENSGALG00000009792	0.00657778	ASE	Yes
4	30765331	G	A	Yes	ENSGALG00000009813(dist=1202),ENSGALG00000009826(dist=7769)	0.00647222	ASE	Yes
4	30841673	T	C	Yes	ENSGALG00000009855	0.00556111	ASE	Yes	TBC1 domain family, member 9 (with GRAM domain)
4	31061884	C	T	Yes	ENSGALG00000009868	0.00447778	ASE	Yes
4	31573757	C	T	Yes	ENSGALG00000009886(dist=1224),ENSGALG00000024477(dist=48974)	0.00382222	ASE	Yes
4	31721703	G	A	Yes	ENSGALG00000009898	0.00423889	ASE	Yes	GRB2-associated binding protein 1
4	32030989	T	C	Yes	ENSGALG00000009948	0.00478889	Random	Yes	hedgehog interacting protein
4	32136156	A	C	Yes	ENSGALG00000009961	0.00431111	ASE	Yes	ATP-binding cassette, sub-family E (OABP), member 1
4	32153380	C	T	Yes	ENSGALG00000009968	0.00607778	ASE	Yes
4	32283703	A	G	Yes	ENSGALG00000009977	0.00439444	ASE	Yes	SMAD family member 1
4	32371016	A	G	Yes	ENSGALG00000009982	0.00571667	Random	Yes	zinc finger protein 827
4	34371633	A	G	Yes	ENSGALG00000010077	0.00516667	ASE	Yes	ribosomal protein S3A
4	34832290	A	G	Yes	ENSGALG00000010103	0.00503333	Random	Yes	F-box and WD repeat domain containing 7
4	35490707	A	G	Yes	ENSGALG00000010195	0.00572222	ASE	Yes
4	35771113	T	C	Yes	ENSGALG00000010271	0.0156778	ASE	Yes	glutathione reductase
4	36164821	A	G	Yes	ENSGALG00000010339(dist=10638),ENSGALG00000010347(dist=1467)	0.0114389	ASE	Yes
4	36243692	A	C	Yes	ENSGALG00000010363	0.0142333	ASE	Yes	hect domain and RLD 3
4	36399145	C	T	Yes	ENSGALG00000010371(dist=36381),ENSGALG00000010376(dist=108210)	0.0479556	ASE	Yes
4	38354909	A	G	Yes	ENSGALG00000010400	0.0228778	ASE	Yes	similar to helicase SMARCAD1; SWI/SNF-related, matrix-associated actin-dependent regulator of chromatin, subfamily a, containing DEAD/H box 1
4	39314803	C	T	Yes	ENSGALG00000016124(dist=2640),ENSGALG00000010532(dist=2165)	0.00661111	ASE	Yes
4	39755250	G	A	No	ENSGALG00000010548(dist=115413),ENSGALG00000010550(dist=26212)	0.00875	Random	No
4	39796722	T	C	Yes	ENSGALG00000010553	0.00638333	ASE	Yes	small inducible cytokine subfamily E, member 1 (endothelial monocyte-activating)
4	39940483	T	C	Yes	ENSGALG00000010566	0.00546111	ASE	Yes
4	39952736	T	C	Yes	ENSGALG00000010566	0.00477222	ASE	Yes
4	40735374	A	G	Yes	ENSGALG00000010610(dist=23331),ENSGALG00000010611(dist=7634)	0.01605	ASE	Yes
4	40870867	G	A	Yes	ENSGALG00000010628	0.0134167	ASE	Yes	acyl-CoA synthetase long-chain family member 1
4	40925938	T	C	Yes	ENSGALG00000010642	0.0138389	ASE	Yes	interferon regulatory factor 2
4	41156056	T	A	Yes	ENSGALG00000010654	0.00878333	ASE	Yes	FLJ12716 protein
4	41429816	G	A	Yes	ENSGALG00000010674	0.00468889	ASE	Yes	dCMP deaminase
4	46374319	G	A	Yes	ENSGALG00000010885(dist=19716),ENSGALG00000010886(dist=3094)	0.00398333	ASE	Yes
4	47040269	T	C	Yes	ENSGALG00000010903	0.00516667	ASE	Yes	similar to RasGEF domain family, member 1C; similar to RASGEF1B protein; RasGEF domain family, member 1C
4	47259034	C	T	Yes	ENSGALG00000011078	0.00338333	ASE	Yes
4	47515941	T	C	Yes	ENSGALG00000011109(dist=26579),ENSGALG00000011124(dist=3266)	0.00374444	ASE	Yes
4	47733721	C	T	Yes	ENSGALG00000011130	0.00365	ASE	Yes	COP9 constitutive photomorphogenic homolog subunit 4 (Arabidopsis)
4	47801648	G	A	Yes	ENSGALG00000011165	0.00347778	ASE	Yes	SEC31 homolog A (S. cerevisiae)
4	48309275	A	G	No	ENSGALG00000011227(dist=24023),ENSGALG00000011256(dist=25209)	0.00441111	Random	No
4	48439007	T	C	Yes	ENSGALG00000011256	0.00362778	ASE	Yes
4	49263531	C	A	No	ENSGALG00000011266(dist=798555),ENSGALG00000011319(dist=404200)	0.00418333	Random	No
4	49882911	A	G	No	ENSGALG00000011319(dist=46762),ENSGALG00000011336(dist=671393)	0.00407222	Random	No
4	50652266	G	A	Yes	ENSGALG00000011339,ENSGALG00000011387	0.00364444	ASE	Yes
4	50852643	G	A	Yes	ENSGALG00000011419(dist=3453),ENSGALG00000011438(dist=2057)	0.00335556	ASE	Yes
4	50988558	G	A	Yes	ENSGALG00000023174(dist=1896),ENSGALG00000011448(dist=2043)	0.00334444	ASE	Yes
4	51060452	T	C	Yes	ENSGALG00000020183	0.00343889	ASE	Yes
4	51285211	A	G	No	ENSGALG00000011487(dist=28053),ENSGALG00000011499(dist=126043)	0.00491667	Random	No
4	51443832	C	T	Yes	ENSGALG00000011506	0.00397778	ASE	Yes
4	51513017	G	A	Yes	ENSGALG00000011551	0.00377778	ASE	Yes
4	51628214	G	A	Yes	ENSGALG00000011573(dist=4406),ENSGALG00000011575(dist=2138)	0.00372222	ASE	Yes
4	52041882	A	G	Yes	ENSGALG00000011623	0.00616111	Random	Yes	ADAM metallopeptidase with thrombospondin type 1 motif, 3
4	52536755	G	A	No	ENSGALG00000024484(dist=63388),ENSGALG00000011680(dist=25978)	0.00597222	Random	No
4	52560986	A	G	Yes	ENSGALG00000024484(dist=87619),ENSGALG00000011680(dist=1747)	0.00413889	ASE	Yes
4	54409591	T	C	Yes	ENSGALG00000011831	0.0049	ASE	Yes	ankyrin repeat domain 50
4	54450201	T	C	Yes	ENSGALG00000011831(dist=5311),ENSGALG00000011833(dist=468785)	0.00508889	ASE	Yes
4	55468335	G	A	Yes	ENSGALG00000011880	0.00373889	ASE	Yes
4	56521779	G	A	Yes	ENSGALG00000011998	0.00416111	ASE	Yes	SEC24 related gene family, member D (S. cerevisiae)
4	56610679	C	A	Yes	ENSGALG00000012004(dist=3454),ENSGALG00000017858(dist=1025)	0.00423333	ASE	Yes
4	57058511	C	T	No	ENSGALG00000012010(dist=378218),ENSGALG00000012015(dist=614823)	0.00464444	Random	No
4	58251229	A	G	Yes	ENSGALG00000012036	0.00957778	ASE	Yes	calcium/calmodulin-dependent protein kinase (CaM kinase) II delta
4	58638027	A	G	Yes	ENSGALG00000012048	0.0129056	ASE	Yes	La ribonucleoprotein domain family, member 7
4	58656590	C	T	Yes	ENSGALG00000012048	0.00790556	ASE	Yes	La ribonucleoprotein domain family, member 7
4	59685334	T	C	Yes	ENSGALG00000012181	0.0105056	ASE	Yes	retinal pigment epithelium-derived rhodopsin homolog
4	59734769	C	T	Yes	ENSGALG00000012196	0.0142167	ASE	Yes
4	60090067	T	C	Yes	ENSGALG00000012216	0.0117111	Random	Yes	bone morphogenetic protein receptor, type IB
4	60256979	C	T	Yes	ENSGALG00000012219	0.0220111	Random	Yes	unc-5 homolog C (C. elegans)
4	61355122	T	C	Yes	ENSGALG00000012222	0.00821111	ASE	Yes	RAP1, GTP-GDP dissociation stimulator 1
4	61542860	A	G	Yes	ENSGALG00000012245	0.01535	ASE	Yes	alcohol dehydrogenase 5 (class III), chi polypeptide
4	61754479	G	A	Yes	ENSGALG00000000055	0.0110111	ASE	Yes	mitogen-activated protein kinase kinase 1 interacting protein 1
4	61860653	G	A	Yes	ENSGALG00000012278	0.0227833	ASE	Yes
4	62670412	A	G	Yes	ENSGALG00000012304	0.00669444	ASE	Yes	nuclear factor of kappa light polypeptide gene enhancer in B-cells 1
4	62787308	C	T	Yes	ENSGALG00000012319	0.00696667	ASE	Yes
4	62822413	T	C	Yes	ENSGALG00000012338(dist=5569),ENSGALG00000013208(dist=1788)	0.00910556	ASE	Yes
4	63190779	G	A	Yes	ENSGALG00000013503	0.00837222	ASE	Yes
4	63956992	T	G	No	ENSGALG00000013579(dist=339718),ENSGALG00000017932(dist=162703)	0.0130222	Random	No
4	64632590	A	G	Yes	ENSGALG00000013599	0.00796111	ASE	Yes	N-acylsphingosine amidohydrolase (acid ceramidase) 1
4	65008085	T	C	Yes	ENSGALG00000013649	0.0100389	ASE	Yes	CCR4-NOT transcription complex, subunit 7
4	65962528	G	A	Yes	ENSGALG00000013684	0.0119889	Random	Yes	sarcoglycan zeta
4	67039395	G	A	No	ENSGALG00000013804(dist=33298),ENSGALG00000013907(dist=16883)	0.00882778	Random	No
4	67821527	G	C	Yes	ENSGALG00000023043	0.00624444	ASE	Yes
4	68066105	C	T	Yes	ENSGALG00000014078	0.00641111	ASE	Yes
4	68430313	T	C	Yes	ENSGALG00000014124	0.00665	ASE	Yes	tec protein tyrosine kinase
4	68652207	G	A	Yes	ENSGALG00000014192	0.00609444	ASE	Yes	ATPase, class V, type 10D
4	68943770	G	T	No	ENSGALG00000014202(dist=89854),ENSGALG00000014206(dist=9316)	0.00712778	Random	No
4	69218126	T	G	No	ENSGALG00000020143(dist=131586),ENSGALG00000014210(dist=269468)	0.00758889	Random	No
4	69868411	G	A	No	ENSGALG00000014225(dist=197532),ENSGALG00000023032(dist=83627)	0.00556667	Random	No
4	70139543	A	G	Yes	ENSGALG00000014236	0.00725556	ASE	Yes	ATPase, aminophospholipid transporter (APLT), class I, type 8A, member 1
4	70268834	A	G	Yes	ENSGALG00000014248	0.00688333	ASE	Yes
4	70592109	G	A	No	ENSGALG00000014261(dist=39388),ENSGALG00000014262(dist=39904)	0.0054	Random	No
4	70716418	A	T	Yes	ENSGALG00000014262	0.00587222	ASE	Yes
4	70938560	T	C	Yes	ENSGALG00000014277(dist=26152),ENSGALG00000023017(dist=2464)	0.0481833	ASE	Yes
4	71039298	C	T	Yes	ENSGALG00000014286	0.0519444	ASE	Yes	PDS5, regulator of cohesion maintenance, homolog A (S. cerevisiae)
4	71075646	G	A	Yes	ENSGALG00000014286(dist=10531),ENSGALG00000014290(dist=3167)	0.0387167	ASE	Yes
4	72607694	C	T	No	ENSGALG00000014343(dist=159152),ENSGALG00000022993(dist=1389781)	0.00751667	Random	No
4	72708328	C	T	No	ENSGALG00000014343(dist=259786),ENSGALG00000022993(dist=1289147)	0.00818333	Random	No
4	72903667	C	T	No	ENSGALG00000014343(dist=455125),ENSGALG00000022993(dist=1093808)	0.0093	Random	No
4	73301795	G	A	No	ENSGALG00000014343(dist=853253),ENSGALG00000022993(dist=695680)	0.00731111	Random	No
4	73411226	G	A	No	ENSGALG00000014343(dist=962684),ENSGALG00000022993(dist=586249)	0.00745556	Random	No
4	73412957	C	A	No	ENSGALG00000014343(dist=964415),ENSGALG00000022993(dist=584518)	0.00738333	Random	No
4	73524687	T	G	No	ENSGALG00000014343(dist=1076145),ENSGALG00000022993(dist=472788)	0.00712778	Random	No
4	73612810	A	G	No	ENSGALG00000014343(dist=1164268),ENSGALG00000022993(dist=384665)	0.00778333	Random	No
4	73775697	T	G	No	ENSGALG00000014343(dist=1327155),ENSGALG00000022993(dist=221778)	0.00800556	Random	No
4	73858290	G	T	No	ENSGALG00000014343(dist=1409748),ENSGALG00000022993(dist=139185)	0.00693333	Random	No
4	74182862	A	G	No	ENSGALG00000014349(dist=52748),ENSGALG00000020136(dist=542855)	0.00903889	Random	No
4	74293874	A	G	No	ENSGALG00000014349(dist=163760),ENSGALG00000020136(dist=431843)	0.00767222	Random	No
4	74391835	C	T	No	ENSGALG00000014349(dist=261721),ENSGALG00000020136(dist=333882)	0.00696667	Random	No
4	74970651	T	C	No	ENSGALG00000020136(dist=241171),ENSGALG00000014355(dist=486718)	0.00658889	Random	No
4	75021241	T	C	No	ENSGALG00000020136(dist=291761),ENSGALG00000014355(dist=436128)	0.00795	Random	No
4	75231940	T	C	No	ENSGALG00000020136(dist=502460),ENSGALG00000014355(dist=225429)	0.00817778	Random	No
4	75452150	A	G	Yes	ENSGALG00000020136(dist=722670),ENSGALG00000014355(dist=5219)	0.00895556	ASE	Yes
4	75818196	T	C	Yes	ENSGALG00000022991	0.00948889	ASE	Yes
4	76474429	T	C	No	ENSGALG00000014396(dist=201488),ENSGALG00000014398(dist=155104)	0.00653333	Random	No
4	76959163	C	A	No	ENSGALG00000014401(dist=113639),ENSGALG00000014404(dist=94764)	0.00602222	Random	No
4	77676384	G	A	Yes	ENSGALG00000014406	0.00449444	Random	Yes
4	77804336	C	T	Yes	ENSGALG00000014419	0.00484444	Random	Yes	slit homolog 2 (Drosophila); slit-2
4	77993031	C	T	No	ENSGALG00000014419(dist=18095),ENSGALG00000014421(dist=674468)	0.00478333	Random	No
4	78119944	A	C	No	ENSGALG00000014419(dist=145008),ENSGALG00000014421(dist=547555)	0.00451111	Random	No
4	79146520	G	A	Yes	ENSGALG00000014485	0.00521111	Random	Yes	LIM domain binding 2
4	79579609	C	A	Yes	ENSGALG00000014509	0.00464444	ASE	Yes	bone marrow stromal cell antigen 1
4	80137163	G	T	No	ENSGALG00000022979(dist=173712),ENSGALG00000014522(dist=184897)	0.00542222	Random	No
4	81209166	T	C	Yes	ENSGALG00000014954	0.00725556	ASE	Yes
4	81271616	T	C	Yes	ENSGALG00000014957	0.00764444	ASE	Yes	WD repeat domain 1
4	82490292	A	G	Yes	ENSGALG00000015529	0.00568333	ASE	Yes
4	82719761	T	C	Yes	ENSGALG00000015537(dist=11747),ENSGALG00000015538(dist=59587)	0.00628333	ASE	Yes
4	82810774	G	T	Yes	ENSGALG00000015538	0.0126556	ASE	Yes
4	82901473	G	T	Yes	ENSGALG00000015546(dist=3530),ENSGALG00000022974(dist=2385)	0.01675	ASE	Yes
4	83454812	T	C	Yes	ENSGALG00000015554	0.00772222	Random	Yes	sortilin-related VPS10 domain containing receptor 2
4	84158120	T	C	Yes	ENSGALG00000015597	0.00541111	Random	Yes	carboxypeptidase Z; similar to carboxypeptidase Z
4	84430397	A	G	No	ENSGALG00000017257(dist=7117),ENSGALG00000015608(dist=160372)	0.00597222	Random	No
4	84606005	A	G	No	ENSGALG00000015608(dist=14007),ENSGALG00000015609(dist=21573)	0.00625556	Random	No
4	84870097	G	T	Yes	ENSGALG00000015612	0.00575556	ASE	Yes	low density lipoprotein receptor-related protein associated protein 1
4	85045251	T	C	Yes	ENSGALG00000015626	0.00548333	Random	Yes	regulator of G-protein signalling 12
4	85223106	T	C	Yes	ENSGALG00000015635(dist=4643),ENSGALG00000015645(dist=2706)	0.00541111	ASE	Yes
4	85315262	T	C	Yes	ENSGALG00000015664	0.00517778	ASE	Yes	adducin 1 (alpha)
4	85372122	G	A	Yes	ENSGALG00000015665	0.00492778	ASE	Yes	SH3-domain binding protein 2
4	85913747	C	T	Yes	ENSGALG00000015690(dist=6184),ENSGALG00000015692(dist=1446)	0.00442778	ASE	Yes
4	86076015	G	A	No	ENSGALG00000015696(dist=62248),ENSGALG00000024486(dist=55341)	0.00556111	Random	No
4	86129975	G	A	Yes	ENSGALG00000015696(dist=116208),ENSGALG00000024486(dist=1381)	0.00483889	ASE	Yes
4	86209346	G	A	Yes	ENSGALG00000015699	0.00453889	ASE	Yes
4	86356807	G	A	Yes	ENSGALG00000022957	0.00385	ASE	Yes
4	86936117	A	C	Yes	ENSGALG00000015710	0.00530556	ASE	Yes	transmembrane protein 129
4	87025095	C	T	Yes	ENSGALG00000015713	0.00451667	ASE	Yes	family with sequence similarity 53, member A
4	87062496	A	G	Yes	ENSGALG00000015713	0.00328333	ASE	Yes	family with sequence similarity 53, member A
4	87204687	T	C	No	ENSGALG00000015713(dist=141781),ENSGALG00000015717(dist=251909)	0.00513333	Random	No
4	87547285	C	T	Yes	ENSGALG00000013310	0.0045	Random	Yes	macrophage erythroblast attacher
4	87559582	A	C	Yes	ENSGALG00000013310	0.00493333	Random	Yes	macrophage erythroblast attacher
4	87731090	G	A	Yes	ENSGALG00000015718	0.00358333	ASE	Yes	C-terminal binding protein 1
4	88248670	C	T	Yes	ENSGALG00000015725	0.00389444	ASE	Yes	fibroblast growth factor receptor-like 1; similar to fibroblast growth factor receptor-like protein
4	88607107	C	A	Yes	ENSGALG00000022951(dist=28403),ENSGALG00000015749(dist=1176)	0.00426111	ASE	Yes
4	88801091	C	T	No	ENSGALG00000015786(dist=32763),ENSGALG00000020109(dist=7243)	0.0088	Random	No
4	88836950	C	T	Yes	ENSGALG00000015803	0.00905	ASE	Yes	jumonji domain containing 1A
4	88974134	G	A	Yes	ENSGALG00000015816	0.154433	ASE	Yes	CD8a molecule
4	89159640	A	G	Yes	ENSGALG00000015937	0.00613333	ASE	Yes	fatty acid binding protein 1, liver
4	89391577	G	A	Yes	ENSGALG00000015961	0.00718333	ASE	Yes	succinate-CoA ligase, GDP-forming, alpha subunit
4	91021287	C	A	Yes	ENSGALG00000015966	0.0125389	Random	Yes	catenin (cadherin-associated protein), alpha 2
4	91920869	G	A	Yes	ENSGALG00000015994	0.01185	ASE	Yes	similar to KIAA1271 protein
4	92072112	A	G	Yes	ENSGALG00000016002;ENSGALG00000015996	0.00565556	ASE	Yes
4	92199309	G	A	Yes	ENSGALG00000016003	0.00729444	ASE	Yes
4	92338091	G	A	Yes	ENSGALG00000016013(dist=30366),ENSGALG00000016017(dist=4040)	0.00551667	ASE	Yes
4	92571242	T	C	Yes	ENSGALG00000016017(dist=145003),ENSGALG00000016026(dist=2025)	0.00615	ASE	Yes
4	92763535	G	A	Yes	ENSGALG00000016034	0.00477778	ASE	Yes
4	92872168	C	T	Yes	ENSGALG00000016035	0.0104556	ASE	Yes	GFR receptor alpha 4; similar to GFR receptor alpha 4
4	93236171	T	G	Yes	ENSGALG00000016087	0.00437778	Random	Yes
4	93319399	A	G	Yes	ENSGALG00000016092(dist=1104),ENSGALG00000016094(dist=6854)	0.00475556	ASE	Yes
4	93389931	A	C	Yes	ENSGALG00000016094	0.00441667	Random	Yes	sideroflexin 5
4	93674782	T	C	Yes	ENSGALG00000016098(dist=3313),ENSGALG00000016102(dist=30368)	0.00554444	ASE	Yes
4	93808799	G	A	No	ENSGALG00000016102(dist=99316),ENSGALG00000016103(dist=40268)	0.00550556	Random	No
5	7921	G	C	Yes	ENSGALG00000014598	0.0240056	ASE	Yes
5	163252	G	A	Yes	ENSGALG00000024076	0.0543333	ASE	Yes	flap structure-specific endonuclease 1
5	190882	A	G	Yes	ENSGALG00000020522	0.0437278	Random	Yes	chromosome 11 open reading frame 9; similar to KIAA0954 protein
5	335235	G	A	Yes	ENSGALG00000005202	0.0545944	ASE	Yes	damage-specific DNA binding protein 1, 127kDa; similar to damaged-DNA binding protein DDB p127 subunit; similar to UV-damaged DNA-binding protein
5	447171	G	T	Yes	ENSGALG00000005133(dist=11106),ENSGALG00000024035(dist=6643)	0.0142111	ASE	Yes
5	625065	G	A	Yes	ENSGALG00000004792,ENSGALG00000005085	0.00806667	ASE	Yes
5	716290	T	C	Yes	ENSGALG00000004770	0.00842778	Random	Yes
5	809746	G	A	Yes	ENSGALG00000004686	0.0110722	ASE	Yes	isovaleryl Coenzyme A dehydrogenase
5	918453	G	A	Yes	ENSGALG00000004647	0.00915556	ASE	Yes
5	957431	A	G	Yes	ENSGALG00000004522	0.00852778	ASE	Yes
5	1052558	A	G	No	ENSGALG00000004432(dist=4697),ENSGALG00000004430(dist=2738)	0.00773333	Random	No
5	1435993	A	C	No	ENSGALG00000004393(dist=4851),ENSGALG00000004385(dist=2650)	0.0109778	Random	No
5	1516283	T	C	Yes	ENSGALG00000004306(dist=5169),ENSGALG00000004300(dist=1111)	0.0121056	ASE	Yes
5	1669652	C	G	Yes	ENSGALG00000004172	0.00552778	ASE	Yes	blocked early in transport 1 homolog (S. cerevisiae)-like
5	1737183	C	T	Yes	ENSGALG00000004023	0.00532222	ASE	Yes	E2F transcription factor 8
5	2312242	G	T	Yes	ENSGALG00000003777	0.0061	Random	Yes
5	2368026	C	T	Yes	ENSGALG00000003777	0.00630556	Random	Yes
5	2535998	T	C	Yes	ENSGALG00000003777	0.00628889	Random	Yes
5	2540108	C	T	Yes	ENSGALG00000003777	0.00617222	Random	Yes
5	2771991	A	G	No	ENSGALG00000020520(dist=121432),ENSGALG00000003748(dist=2322)	0.00582778	Random	No
5	2881449	G	A	No	ENSGALG00000003692(dist=28249),ENSGALG00000003660(dist=77911)	0.00614444	Random	No
5	2967854	C	A	No	ENSGALG00000003660(dist=7472),ENSGALG00000003655(dist=13091)	0.00594444	Random	No
5	3063908	A	G	Yes	ENSGALG00000003655	0.00748333	Random	Yes	growth arrest-specific 2
5	3116407	A	G	No	ENSGALG00000003648(dist=36683),ENSGALG00000003646(dist=91996)	0.00631667	Random	No
5	3218093	C	G	No	ENSGALG00000003646(dist=3183),ENSGALG00000013311(dist=71253)	0.00577778	Random	No
5	3461178	C	T	No	ENSGALG00000013304(dist=26211),ENSGALG00000023904(dist=57033)	0.00598333	Random	No
5	3598411	G	C	No	ENSGALG00000013297(dist=24492),ENSGALG00000012194(dist=41039)	0.00666667	Random	No
5	3744558	T	C	No	ENSGALG00000012170(dist=1023),ENSGALG00000025691(dist=1749)	0.00597222	Random	No
5	3893701	A	G	No	ENSGALG00000025446(dist=14739),ENSGALG00000012160(dist=4451)	0.00646667	Random	No
5	4187450	C	T	No	ENSGALG00000012153(dist=138297),ENSGALG00000012143(dist=299908)	0.00573333	Random	No
5	4281486	G	A	No	ENSGALG00000012153(dist=232333),ENSGALG00000012143(dist=205872)	0.00622222	Random	No
5	4651719	T	C	Yes	ENSGALG00000012136	0.00453889	ASE	Yes	metallophosphoesterase domain containing 2
5	5068764	T	C	Yes	ENSGALG00000012130	0.00620556	Random	Yes	DPH4, JJJ3 homolog (S. cerevisiae)
5	5160515	C	G	Yes	ENSGALG00000012127	0.00445	ASE	Yes	elongation protein 4 homolog (S. cerevisiae)
5	5247172	G	A	Yes	ENSGALG00000012127	0.00535556	Random	Yes	elongation protein 4 homolog (S. cerevisiae)
5	5600126	A	C	Yes	ENSGALG00000012103	0.0035	ASE	Yes	coiled-coil domain containing 73
5	5646142	T	C	Yes	ENSGALG00000012103	0.00517222	Random	Yes	coiled-coil domain containing 73
5	8029480	C	T	No	ENSGALG00000012027(dist=1557370),ENSGALG00000005265(dist=109296)	0.00542778	Random	No
5	8507728	T	C	Yes	ENSGALG00000005378	0.00366667	ASE	Yes	aryl hydrocarbon receptor nuclear translocator-like
5	9140251	T	C	Yes	ENSGALG00000005569	0.00325556	ASE	Yes	ubiquitin specific peptidase 47
5	9720693	G	A	Yes	ENSGALG00000005587	0.00470556	ASE	Yes	eukaryotic translation initiation factor 4 gamma, 2
5	9871371	T	C	Yes	ENSGALG00000005645	0.00472222	ASE	Yes	ring finger protein 141
5	10238563	T	C	Yes	ENSGALG00000005750	0.00432222	ASE	Yes	SWAP switching B-cell complex 70kDa subunit
5	10283331	A	G	Yes	ENSGALG00000005769	0.00407778	ASE	Yes	WEE1 homolog (S. pombe)
5	10423200	G	A	Yes	ENSGALG00000005840	0.00489444	ASE	Yes
5	10622894	G	A	No	ENSGALG00000020510(dist=75378),ENSGALG00000005927(dist=17858)	0.00599444	Random	No
5	12295918	C	T	Yes	ENSGALG00000006074	0.00665556	Random	Yes	hypothetical protein LOC776159; similar to SOX6; SRY (sex determining region Y)-box 6; hypothetical protein LOC775983
5	12506385	A	G	No	ENSGALG00000006074(dist=116093),ENSGALG00000006077(dist=94258)	0.00703889	Random	No
5	13278663	A	T	Yes	ENSGALG00000006215	0.0158333	ASE	Yes	ferritoid
5	13415196	T	C	Yes	ENSGALG00000006231	0.01505	Random	Yes	secretion regulating guanine nucleotide exchange factor
5	13625442	C	T	Yes	ENSGALG00000006281(dist=1315),ENSGALG00000006300(dist=18962)	0.0079	ASE	Yes
5	13667428	T	C	Yes	ENSGALG00000006342	0.0178833	Random	Yes	UEV and lactate/malate dehyrogenase domains
5	13743640	C	T	Yes	ENSGALG00000006358(dist=4173),ENSGALG00000006368(dist=30938)	0.00902778	ASE	Yes
5	13976581	G	A	Yes	ENSGALG00000006382(dist=1080),ENSGALG00000006401(dist=113925)	0.0100111	ASE	Yes
5	14966705	G	A	No	ENSGALG00000006556(dist=73611),ENSGALG00000006559(dist=4164)	0.0285611	Random	No
5	15792520	G	C	Yes	ENSGALG00000006697	0.00641667	ASE	Yes	toll interacting protein
5	16317248	T	C	No	ENSGALG00000006830(dist=14923),ENSGALG00000006837(dist=1149)	0.00696111	Random	No
5	17521432	A	G	Yes	ENSGALG00000020488	0.00382222	ASE	Yes
5	17711502	T	C	Yes	ENSGALG00000006998	0.00449444	ASE	Yes	low density lipoprotein receptor-related protein 5; similar to similar to low density lipoprotein receptor-related protein 5; low density lipoprotein receptor-related protein 7; osteoporosis pseudoglioma syndrome
5	17857254	T	A	Yes	ENSGALG00000007047(dist=42474),ENSGALG00000007077(dist=1052)	0.0112778	ASE	Yes
5	18003768	C	T	Yes	ENSGALG00000007178(dist=1786),ENSGALG00000007203(dist=8781)	0.00454444	ASE	Yes
5	18132245	C	A	Yes	ENSGALG00000007330	0.00531111	ASE	Yes	catenin (cadherin-associated protein), delta 1
5	18227471	T	C	Yes	ENSGALG00000007520(dist=6775),ENSGALG00000004841(dist=6272)	0.00462222	ASE	Yes
5	18283355	T	C	Yes	ENSGALG00000007537	0.0148111	ASE	Yes	inner centromere protein antigens 135/155kDa
5	18720867	C	A	Yes	ENSGALG00000007555	0.00418333	ASE	Yes	cyclin D1
5	18919403	A	G	No	ENSGALG00000007566(dist=80381),ENSGALG00000007617(dist=66261)	0.00698889	Random	No
5	19169843	G	A	Yes	ENSGALG00000007700(dist=3282),ENSGALG00000007719(dist=18502)	0.00368889	ASE	Yes
5	19280565	C	T	Yes	ENSGALG00000007719	0.00435	Random	Yes	similar to Shank2; SH3 and multiple ankyrin repeat domains 2; hypothetical protein LOC777439
5	19714776	A	G	Yes	ENSGALG00000021487	0.00371667	ASE	Yes
5	20444054	C	T	Yes	ENSGALG00000007977	0.0042	ASE	Yes
5	20588439	C	A	Yes	ENSGALG00000007849	0.00454444	ASE	Yes	CD44 molecule (Indian blood group)
5	21184189	G	A	Yes	ENSGALG00000007920(dist=6333),ENSGALG00000007932(dist=3314)	0.00437778	ASE	Yes
5	21569593	G	T	No	ENSGALG00000007941(dist=294448),ENSGALG00000021816(dist=235054)	0.00581667	Random	No
5	21643469	T	C	No	ENSGALG00000007941(dist=368324),ENSGALG00000021816(dist=161178)	0.00542222	Random	No
5	22343457	C	A	Yes	ENSGALG00000007948	0.00567222	Random	Yes
5	22419200	T	C	Yes	ENSGALG00000007948	0.00534444	Random	Yes
5	22510921	C	T	Yes	ENSGALG00000007948	0.00557222	Random	Yes
5	22747290	G	A	No	ENSGALG00000007948(dist=40872),ENSGALG00000023382(dist=597594)	0.00534444	Random	No
5	23138627	G	T	No	ENSGALG00000007948(dist=432209),ENSGALG00000023382(dist=206257)	0.00523889	Random	No
5	23348797	G	A	Yes	ENSGALG00000023382	0.00413333	ASE	Yes
5	23661476	C	A	No	ENSGALG00000023380(dist=32944),ENSGALG00000007997(dist=13419)	0.00595	Random	No
5	23854893	C	T	No	ENSGALG00000008024(dist=15020),ENSGALG00000023375(dist=15617)	0.0059	Random	No
5	28471594	G	A	Yes	ENSGALG00000009300	0.0311	ASE	Yes	numb homolog (Drosophila)
5	28567419	G	A	Yes	ENSGALG00000009332	0.0296444	ASE	Yes	RNA binding motif protein 25
5	28625922	G	A	Yes	ENSGALG00000009338	0.0456056	ASE	Yes
5	28677152	C	T	Yes	ENSGALG00000009352	0.0465222	Random	Yes	D4, zinc and double PHD fingers, family 3
5	28860800	T	C	Yes	ENSGALG00000009352(dist=33556),ENSGALG00000009368(dist=1933)	0.0227444	ASE	Yes
5	29138874	C	T	Yes	ENSGALG00000009368(dist=50284),ENSGALG00000009381(dist=1069)	0.146444	ASE	Yes
5	29602888	A	G	No	ENSGALG00000012248(dist=6557),ENSGALG00000017652(dist=35881)	0.187556	Random	No
5	29711962	C	G	Yes	ENSGALG00000017652	0.256611	ASE	Yes	tetratricopeptide repeat domain 9
5	29899091	G	A	No	ENSGALG00000020449(dist=32511),ENSGALG00000009400(dist=15414)	0.2507	Random	No
5	30173293	T	C	Yes	ENSGALG00000025338(dist=3069),ENSGALG00000009428(dist=3782)	0.0524833	ASE	Yes
5	30295233	T	C	Yes	ENSGALG00000009438	0.191939	ASE	Yes	solute carrier family 39 (zinc transporter), member 9
5	30413172	C	T	Yes	ENSGALG00000009456(dist=1749),ENSGALG00000009463(dist=17830)	0.00336111	ASE	Yes
5	30486040	T	G	Yes	ENSGALG00000009463	0.184906	ASE	Yes
5	30573702	A	C	Yes	ENSGALG00000009474	0.0788611	ASE	Yes	actinin, alpha 1
5	30707372	C	T	Yes	ENSGALG00000021813	0.0297722	Random	Yes
5	34139784	A	G	No	ENSGALG00000009801(dist=252411),ENSGALG00000020438(dist=177750)	0.00579444	Random	No
5	34282652	T	C	No	ENSGALG00000009801(dist=395279),ENSGALG00000020438(dist=34882)	0.0057	Random	No
5	34597400	A	G	Yes	ENSGALG00000009838(dist=4637),ENSGALG00000009844(dist=14554)	0.00535	ASE	Yes
5	35259762	G	A	Yes	ENSGALG00000009850	0.00611667	Random	Yes	neuro-oncological ventral antigen 1
5	35659658	T	C	No	ENSGALG00000009850(dist=332247),ENSGALG00000009853(dist=230204)	0.00593333	Random	No
5	35975556	T	C	No	ENSGALG00000009853(dist=84474),ENSGALG00000009900(dist=211261)	0.00548889	Random	No
5	36521678	G	A	Yes	ENSGALG00000009907(dist=1094),ENSGALG00000009908(dist=1587)	0.00808333	ASE	Yes
5	36569490	G	T	Yes	ENSGALG00000009916	0.00744444	ASE	Yes	sec1 family domain containing 1
5	37049471	A	G	Yes	ENSGALG00000009992	0.00499444	ASE	Yes	Rho GTPase activating protein 5
5	37328489	A	G	Yes	ENSGALG00000009995	0.00508333	Random	Yes
5	37442206	T	C	No	ENSGALG00000009995(dist=46141),ENSGALG00000025613(dist=114267)	0.00502222	Random	No
5	37832478	C	T	No	ENSGALG00000020429(dist=202346),ENSGALG00000009998(dist=116245)	0.00486111	Random	No
5	37967050	T	G	Yes	ENSGALG00000009998	0.00475556	Random	Yes	neuronal PAS domain protein 3
5	38057255	C	T	No	ENSGALG00000009998(dist=3909),ENSGALG00000010001(dist=25206)	0.00492222	Random	No
5	38139499	C	T	Yes	ENSGALG00000010002	0.00461111	Random	Yes
5	38549438	G	A	Yes	ENSGALG00000010060	0.00470556	ASE	Yes	proteasome (prosome, macropain) subunit, alpha type, 6
5	38820601	A	G	No	ENSGALG00000010093(dist=65306),ENSGALG00000010096(dist=82903)	0.00527222	Random	No
5	39960790	T	C	Yes	ENSGALG00000010150	0.00597222	ASE	Yes	Sec23 homolog A (S. cerevisiae)
5	40135157	A	G	Yes	ENSGALG00000010211	0.00575556	ASE	Yes	aldehyde dehydrogenase 6 family, member A1
5	40187291	T	C	Yes	ENSGALG00000010212(dist=8859),ENSGALG00000010213(dist=44370)	0.0069	ASE	Yes
5	40303674	C	T	No	ENSGALG00000010233(dist=4880),ENSGALG00000020417(dist=27307)	0.00879444	Random	No
5	40354348	T	C	Yes	ENSGALG00000010237,ENSGALG00000010258	0.00725556	Random	Yes
5	40440236	G	T	Yes	ENSGALG00000010275(ENSGALT00000016710:exon2:c.60-1G>T)	0.00693333	ASE	Yes
5	40563178	A	G	Yes	ENSGALG00000010307	0.00601111	ASE	Yes	acylphosphatase 1, erythrocyte (common) type
5	40698247	G	A	Yes	ENSGALG00000010323	0.00851111	ASE	Yes
5	41432231	C	T	Yes	ENSGALG00000010387	0.0864944	ASE	Yes
5	41614891	T	C	Yes	ENSGALG00000010456(dist=1684),ENSGALG00000020410(dist=4775)	0.0149167	ASE	Yes
5	41654977	T	G	Yes	ENSGALG00000010463	0.0120389	ASE	Yes	AHA1, activator of heat shock 90kDa protein ATPase homolog 1 (yeast)
5	41783753	C	A	Yes	ENSGALG00000010501	0.0133278	ASE	Yes	SNW domain containing 1
5	42481541	G	A	Yes	ENSGALG00000010518	0.01325	Random	Yes	neurexin 3
5	42571783	T	C	Yes	ENSGALG00000010518	0.0120833	Random	Yes	neurexin 3
5	42815014	G	A	Yes	ENSGALG00000010518	0.0116778	Random	Yes	neurexin 3
5	43263166	C	T	Yes	ENSGALG00000010576	0.0207889	ASE	Yes	general transcription factor IIA, 1, 19/37kDa
5	43820758	G	T	No	ENSGALG00000017934(dist=173811),ENSGALG00000010589(dist=810101)	0.0129056	Random	No
5	44561881	C	T	No	ENSGALG00000017934(dist=914934),ENSGALG00000010589(dist=68978)	0.0199333	Random	No
5	44686710	A	C	No	ENSGALG00000010589(dist=53866),ENSGALG00000010590(dist=572346)	0.0216056	Random	No
5	44828653	A	G	No	ENSGALG00000010589(dist=195809),ENSGALG00000010590(dist=430403)	0.0220778	Random	No
5	45202560	G	A	No	ENSGALG00000010589(dist=569716),ENSGALG00000010590(dist=56496)	0.0270222	Random	No
5	45534565	C	T	Yes	ENSGALG00000010607(dist=11306),ENSGALG00000010616(dist=3013)	0.0408222	ASE	Yes
5	46495113	A	G	Yes	ENSGALG00000010680	0.0132944	ASE	Yes	tetratricopeptide repeat domain 7B
5	46575562	G	T	Yes	ENSGALG00000010698	0.0139778	ASE	Yes	ribosomal protein S6 kinase, 90kDa, polypeptide 5
5	46712822	G	A	Yes	ENSGALG00000010715	0.0243722	ASE	Yes
5	46811059	C	G	Yes	ENSGALG00000010734	0.0451278	ASE	Yes
5	46822905	T	C	Yes	ENSGALG00000010734	0.00332778	ASE	Yes
5	46929797	C	T	Yes	ENSGALG00000010738(dist=13156),ENSGALG00000010747(dist=3274)	0.0114889	ASE	Yes
5	47243503	T	C	Yes	ENSGALG00000010806	0.0353611	ASE	Yes
5	47298157	T	C	Yes	ENSGALG00000010813	0.0450222	ASE	Yes
5	47527335	T	C	Yes	ENSGALG00000010827	0.0340389	ASE	Yes	inositol 1,3,4-triphosphate 5/6 kinase
5	47880217	C	T	Yes	ENSGALG00000010884	0.0175111	ASE	Yes	DEAD (Asp-Glu-Ala-Asp) box polypeptide 24
5	48297211	G	A	Yes	ENSGALG00000010974(dist=110711),ENSGALG00000010999(dist=1475)	0.0128833	ASE	Yes
5	48542845	C	T	Yes	ENSGALG00000011079	0.0243556	ASE	Yes	glutaredoxin 5
5	50433914	T	C	Yes	ENSGALG00000011129(dist=62172),ENSGALG00000011134(dist=2029)	0.0104333	ASE	Yes
5	50502923	C	T	Yes	ENSGALG00000011138	0.00548333	ASE	Yes	cyclin K
5	50640616	C	T	Yes	ENSGALG00000011148	0.00981667	ASE	Yes	KIAA1822
5	51030269	A	G	Yes	ENSGALG00000023053	0.0152167	ASE	Yes
5	51059408	A	G	Yes	ENSGALG00000011225(dist=3307),ENSGALG00000011228(dist=2192)	0.00640556	ASE	Yes
5	51564493	A	G	Yes	ENSGALG00000023051	0.00622778	Random	Yes
5	51924119	C	T	Yes	ENSGALG00000011260	0.00442778	ASE	Yes	protein phosphatase 2, regulatory subunit B', gamma isoform
5	52091680	C	T	Yes	ENSGALG00000011372	0.00473889	ASE	Yes
5	52187915	C	T	Yes	ENSGALG00000011384	0.00507778	Random	Yes	REST corepressor 1
5	52389457	A	C	Yes	ENSGALG00000011389(dist=5138),ENSGALG00000011391(dist=9681)	0.00525	ASE	Yes
5	52920142	T	C	Yes	ENSGALG00000011525	0.0113	ASE	Yes	BCL2-associated athanogene 5
5	52987372	G	A	Yes	ENSGALG00000011533	0.00511111	ASE	Yes	X-ray repair complementing defective repair in Chinese hamster cells 3
5	53495082	T	C	No	ENSGALG00000023028(dist=146269),ENSGALG00000011590(dist=224426)	0.00775556	Random	No
5	54046942	A	G	Yes	ENSGALG00000011608(dist=8840),ENSGALG00000011618(dist=26699)	0.00656667	ASE	Yes
5	54224976	C	T	Yes	ENSGALG00000023025(dist=1250),ENSGALG00000011639(dist=39005)	0.00648333	ASE	Yes
5	54316876	G	T	Yes	ENSGALG00000011639(dist=3047),ENSGALG00000011646(dist=3662)	0.00865	ASE	Yes
5	54600011	C	T	No	ENSGALG00000020365(dist=103386),ENSGALG00000011696(dist=41787)	0.00427222	Random	No
5	54653061	T	C	Yes	ENSGALG00000011696	0.00404444	ASE	Yes	jagged 2
5	54739022	G	A	Yes	ENSGALG00000011698	0.00405	ASE	Yes	nudix (nucleoside diphosphate linked moiety X)-type motif 14
5	55411793	A	G	Yes	ENSGALG00000011715	0.00568889	ASE	Yes	heat shock protein 70
5	55809194	T	C	Yes	ENSGALG00000011825(dist=5667),ENSGALG00000011827(dist=15834)	0.00415556	ASE	Yes
5	55949247	T	C	Yes	ENSGALG00000011843(dist=5433),ENSGALG00000011855(dist=5213)	0.00395	ASE	Yes
5	56657026	A	G	Yes	ENSGALG00000011889	0.0118944	ASE	Yes	protein kinase C, eta
5	56822686	G	A	Yes	ENSGALG00000011910	0.00445556	ASE	Yes	menage a trois homolog 1, cyclin H assembly factor (Xenopus laevis)
5	57147895	C	T	Yes	ENSGALG00000011922	0.00368333	ASE	Yes	chromosome 14 open reading frame 135
5	57378131	G	A	Yes	ENSGALG00000012011	0.00527222	ASE	Yes
5	57441729	T	C	No	ENSGALG00000012017(dist=3622),ENSGALG00000012021(dist=74605)	0.00445	Random	No
5	57712925	A	G	Yes	ENSGALG00000012025	0.00436111	ASE	Yes
5	57790345	C	T	Yes	ENSGALG00000012037	0.00413333	ASE	Yes	AT rich interactive domain 4A (RBP1-like)
5	58176395	G	A	Yes	ENSGALG00000012105	0.00392222	ASE	Yes	exocyst complex component 5
5	58457633	C	T	Yes	ENSGALG00000012118	0.00324444	ASE	Yes
5	58701219	G	A	Yes	ENSGALG00000012137	0.00416111	Random	Yes	kinectin 1 (kinesin receptor)
5	58778955	T	C	Yes	ENSGALG00000012148	0.00422778	ASE	Yes
5	58877514	C	T	Yes	ENSGALG00000012175(dist=11288),ENSGALG00000012179(dist=3383)	0.00483889	ASE	Yes
5	58941588	T	G	Yes	ENSGALG00000012200(dist=1675),ENSGALG00000012203(dist=10494)	0.00482778	ASE	Yes
5	59460198	G	T	Yes	ENSGALG00000012228	0.00441111	Random	Yes
5	60229577	C	T	Yes	ENSGALG00000012241	0.00653889	ASE	Yes
5	60380077	C	T	Yes	ENSGALG00000012321	0.00679444	ASE	Yes	mitogen-activated protein kinase kinase kinase kinase 5
5	60478344	G	A	Yes	ENSGALG00000012341	0.00671667	ASE	Yes
5	60680572	G	A	Yes	ENSGALG00000012379	0.0112556	ASE	Yes	chromosome 14 open reading frame 166
5	61324045	A	G	Yes	ENSGALG00000012452	0.0754444	ASE	Yes	chromosome 14 open reading frame 106
5	61420492	G	A	Yes	ENSGALG00000012474	0.0687667	ASE	Yes
5	62028456	G	A	Yes	ENSGALG00000012505	0.0238778	Random	Yes	leucine rich repeat and fibronectin type III domain containing 5
5	62048518	G	A	Yes	ENSGALG00000012505	0.0255444	Random	Yes	leucine rich repeat and fibronectin type III domain containing 5
5	62177373	G	A	No	ENSGALG00000012505(dist=30302),NONE(dist=NONE)	0.0280611	Random	No
5	62235777	A	G	No	ENSGALG00000012505(dist=88706),NONE(dist=NONE)	0.0255167	Random	No
6	1734047	C	T	No	ENSGALG00000001832(dist=73810),ENSGALG00000001847(dist=21722)	0.0168944	Random	No
6	2307321	G	A	No	ENSGALG00000001870(dist=291676),ENSGALG00000001879(dist=333549)	0.00852778	Random	No
6	2653269	T	C	Yes	ENSGALG00000001879	0.00393889	ASE	Yes	glutamate receptor, ionotropic, delta 1
6	2958240	G	A	No	ENSGALG00000001879(dist=85956),ENSGALG00000021882(dist=152569)	0.00447222	Random	No
6	3386302	G	A	No	ENSGALG00000001934(dist=23733),ENSGALG00000001977(dist=28137)	0.00556667	Random	No
6	3771726	C	T	Yes	ENSGALG00000002066(dist=1504),ENSGALG00000002089(dist=1271)	0.00382778	ASE	Yes
6	3875614	T	C	Yes	ENSGALG00000002266	0.00413889	Random	Yes	oxoglutarate dehydrogenase-like
6	4109265	G	A	Yes	ENSGALG00000021262	0.00348333	ASE	Yes	growth hormone inducible transmembrane protein
6	5413749	A	G	Yes	ENSGALG00000002395(dist=3758),ENSGALG00000002414(dist=1258)	0.00405	ASE	Yes
6	5837073	C	A	Yes	ENSGALG00000002543	0.00632222	ASE	Yes	chondroitin sulfate N-acetylgalactosaminyltransferase 2
6	6275469	C	T	Yes	ENSGALG00000002693	0.00523889	ASE	Yes
6	6360318	A	G	Yes	ENSGALG00000002710	0.00459444	ASE	Yes	inositol polyphosphate multikinase
6	10201505	C	T	Yes	ENSGALG00000003165	0.00947222	Random	Yes	coiled-coil domain containing 6
6	10233668	G	A	Yes	ENSGALG00000003165	0.0103167	ASE	Yes	coiled-coil domain containing 6
6	10403383	G	T	Yes	ENSGALG00000003249	0.0163889	ASE	Yes
6	10722602	C	T	Yes	ENSGALG00000003652	0.0133778	ASE	Yes	ATPase family, AAA domain containing 1
6	10872810	G	T	Yes	ENSGALG00000003701	0.0158389	ASE	Yes	sphingomyelin synthase 1
6	11321118	C	T	Yes	ENSGALG00000003805	0.0116056	Random	Yes
6	11535656	G	A	Yes	ENSGALG00000003861	0.0136944	Random	Yes	hect domain and RLD 4
6	11844698	A	G	Yes	ENSGALG00000004108	0.00952222	Random	Yes	cell division cycle and apoptosis regulator 1
6	12005235	C	G	Yes	ENSGALG00000004197,ENSGALG00000024127	0.0148944	ASE	Yes
6	12131390	C	T	Yes	ENSGALG00000004286	0.0135056	Random	Yes
6	12490643	T	C	Yes	ENSGALG00000004372	0.0159111	Random	Yes	calcium binding atopy-related autoantigen 1
6	12578171	G	A	Yes	ENSGALG00000020997	0.00693333	ASE	Yes
6	12608480	T	C	Yes	ENSGALG00000004465	0.0119889	ASE	Yes	KIAA1274
6	12677935	C	T	Yes	ENSGALG00000004553	0.01275	ASE	Yes	activating signal cointegrator 1 complex subunit 1; sphingosine-1-phosphate lyase 1
6	12873242	T	C	Yes	ENSGALG00000004569(dist=1712),ENSGALG00000004585(dist=2288)	0.0118722	ASE	Yes
6	12925039	C	T	Yes	ENSGALG00000004653	0.01105	Random	Yes	cadherin-like 23
6	13286956	C	A	Yes	ENSGALG00000004803(dist=5665),ENSGALG00000004809(dist=17135)	0.00946111	ASE	Yes
6	13322260	G	A	Yes	ENSGALG00000004809(dist=10249),ENSGALG00000004850(dist=1294)	0.0105	ASE	Yes
6	13909915	T	G	No	ENSGALG00000025404(dist=421505),ENSGALG00000004871(dist=301091)	0.0104722	Random	No
6	14109657	C	T	No	ENSGALG00000025404(dist=621247),ENSGALG00000004871(dist=101349)	0.0116111	Random	No
6	14211159	A	G	Yes	ENSGALG00000004871	0.0121444	ASE	Yes	ribosomal protein S24
6	14335347	C	T	Yes	ENSGALG00000004973	0.0114667	Random	Yes
6	14407865	A	G	No	ENSGALG00000004973(dist=49276),ENSGALG00000004980(dist=17495)	0.0120556	Random	No
6	14459379	C	T	Yes	ENSGALG00000004980	0.0106722	Random	Yes	potassium large conductance calcium-activated channel, subfamily M, alpha member 1
6	14689438	A	G	Yes	ENSGALG00000004980	0.0104278	Random	Yes	potassium large conductance calcium-activated channel, subfamily M, alpha member 1
6	14838435	A	C	Yes	ENSGALG00000004980	0.0113889	Random	Yes	potassium large conductance calcium-activated channel, subfamily M, alpha member 1
6	15079732	T	C	Yes	ENSGALG00000004990	0.0113111	Random	Yes
6	15146197	C	T	Yes	ENSGALG00000004990	0.0109167	Random	Yes
6	15299849	T	G	Yes	ENSGALG00000004990	0.01125	Random	Yes
6	15567759	C	T	Yes	ENSGALG00000004990	0.0119	Random	Yes
6	16033726	G	T	No	ENSGALG00000005017(dist=10183),ENSGALG00000005019(dist=12929)	0.0121833	Random	No
6	16671787	T	C	Yes	ENSGALG00000005088	0.00906111	Random	Yes
6	17012406	A	C	Yes	ENSGALG00000005156(dist=10012),ENSGALG00000005169(dist=7964)	0.0164556	ASE	Yes
6	17028407	C	T	Yes	ENSGALG00000005181	0.0203278	ASE	Yes	SEC24 related gene family, member C (S. cerevisiae)
6	17281090	A	G	Yes	ENSGALG00000005299	0.00897778	ASE	Yes
6	17672377	T	C	Yes	ENSGALG00000005519	0.0210611	ASE	Yes
6	18022549	G	A	Yes	ENSGALG00000005653	0.03745	ASE	Yes	nuclear factor of kappa light polypeptide gene enhancer in B-cells 2 (p49/p100)
6	18110919	C	T	No	ENSGALG00000018151(dist=4331),ENSGALG00000005689(dist=68577)	0.0317278	Random	No
6	18486990	T	G	Yes	ENSGALG00000005698	0.0831	ASE	Yes	hypoxia-inducible factor 1, alpha subunit inhibitor
6	18643036	C	T	Yes	ENSGALG00000005794	0.0222778	ASE	Yes
6	18649966	G	A	Yes	ENSGALG00000005794(dist=4539),ENSGALG00000005795(dist=5359)	0.0270556	ASE	Yes
6	18743579	T	C	Yes	ENSGALG00000005857(dist=8125),ENSGALG00000005867(dist=2529)	0.0337722	ASE	Yes
6	18868494	T	C	Yes	ENSGALG00000005914	0.0214889	ASE	Yes
6	18936220	T	C	Yes	ENSGALG00000005923	0.0205111	ASE	Yes	pancreatic polypeptide receptor 1
6	18989214	G	T	Yes	ENSGALG00000005956(dist=15327),ENSGALG00000005969(dist=1547)	0.0242778	ASE	Yes
6	19380237	C	T	Yes	ENSGALG00000006137	0.0186556	Random	Yes
6	19397347	G	A	Yes	ENSGALG00000006137	0.0192722	Random	Yes
6	19481409	A	G	Yes	ENSGALG00000006137	0.0151278	Random	Yes
6	19624903	T	C	Yes	ENSGALG00000006165	0.0192167	ASE	Yes
6	19794563	C	T	No	ENSGALG00000006224(dist=3749),ENSGALG00000006239(dist=10502)	0.0137889	Random	No
6	20036174	T	C	Yes	ENSGALG00000006269	0.0116833	Random	Yes
6	20105398	G	A	Yes	ENSGALG00000006269	0.0103389	ASE	Yes
6	20543532	A	G	Yes	ENSGALG00000006470	0.0113333	ASE	Yes
6	20682898	C	T	Yes	ENSGALG00000006478	0.0112056	ASE	Yes	5-hydroxytryptamine (serotonin) receptor 7 (adenylate cyclase-coupled)
6	20728078	T	C	Yes	ENSGALG00000006486,ENSGALG00000006491	0.0112611	ASE	Yes
6	20851678	C	T	Yes	ENSGALG00000006502(dist=2256),ENSGALG00000006504(dist=14553)	0.00509444	ASE	Yes
6	21285948	T	C	No	ENSGALG00000006524(dist=95664),ENSGALG00000006585(dist=70670)	0.00982778	Random	No
6	21498053	A	C	Yes	ENSGALG00000006629	0.0154722	ASE	Yes	retinol binding protein 4, plasma
6	21594845	T	C	Yes	ENSGALG00000006705	0.0190778	ASE	Yes
6	21897550	G	A	Yes	ENSGALG00000006778(dist=20824),ENSGALG00000006790(dist=2842)	0.0130889	ASE	Yes
6	22339751	C	T	Yes	ENSGALG00000006973	0.0109722	ASE	Yes	similar to BASH; B-cell linker
6	22901199	C	T	Yes	ENSGALG00000007007	0.01175	Random	Yes
6	23184478	T	C	No	ENSGALG00000007045(dist=31823),ENSGALG00000007055(dist=152948)	0.0106778	Random	No
6	23563410	T	C	Yes	ENSGALG00000007484	0.00627778	ASE	Yes	glutamic-oxaloacetic transaminase 1, soluble (aspartate aminotransferase 1)
6	23664561	C	T	Yes	ENSGALG00000007508	0.00618333	ASE	Yes	heparanase 2
6	23726359	C	A	Yes	ENSGALG00000007531	0.00672778	ASE	Yes	zinc finger, FYVE domain containing 27
6	23805662	G	A	Yes	ENSGALG00000007609	0.449833	ASE	Yes	Rho GTPase activating protein 19
6	24383382	T	C	No	ENSGALG00000007820(dist=34670),ENSGALG00000007828(dist=38289)	0.00461111	Random	No
6	24594949	T	G	Yes	ENSGALG00000008039	0.00378889	ASE	Yes	transmembrane protein 180
6	24697386	C	A	Yes	ENSGALG00000008096(dist=3674),ENSGALG00000008099(dist=9599)	0.00385	ASE	Yes
6	24731056	G	A	Yes	ENSGALG00000023599	0.00420556	ASE	Yes
6	24932657	T	C	Yes	ENSGALG00000008160(dist=1969),ENSGALG00000008179(dist=6777)	0.00588889	ASE	Yes
6	24941255	T	C	Yes	ENSGALG00000008179	0.00375556	ASE	Yes	5'-nucleotidase, cytosolic II
6	25059397	G	A	Yes	ENSGALG00000008265	0.00398333	ASE	Yes	programmed cell death 11
6	25238581	G	T	Yes	ENSGALG00000008281(dist=2214),ENSGALG00000008293(dist=10139)	0.00435	ASE	Yes
6	25701933	C	A	Yes	ENSGALG00000008409(dist=10070),ENSGALG00000008412(dist=3667)	0.00381667	ASE	Yes
6	26331454	T	G	No	ENSGALG00000008434(dist=191689),ENSGALG00000008465(dist=245162)	0.00465	Random	No
6	26437612	C	A	No	ENSGALG00000008434(dist=297847),ENSGALG00000008465(dist=139004)	0.00425	Random	No
6	27336916	C	A	Yes	ENSGALG00000008561	0.00580556	Random	Yes	survival motor neuron domain containing 1
6	27613984	G	T	Yes	ENSGALG00000008700	0.00540556	ASE	Yes	programmed cell death 4 (neoplastic transformation inhibitor)
6	27821789	G	A	No	ENSGALG00000021879(dist=48967),ENSGALG00000008795(dist=255343)	0.00596667	Random	No
6	28094540	T	C	Yes	ENSGALG00000008795	0.00659444	Random	Yes	glycerol-3-phosphate acyltransferase, mitochondrial
6	28475786	A	G	Yes	ENSGALG00000008883	0.00881111	Random	Yes	transcription factor 7-like 2 (T-cell specific, HMG-box)
6	28682850	T	C	Yes	ENSGALG00000008883(dist=1222),ENSGALG00000008905(dist=212233)	0.00554444	ASE	Yes
6	29014138	A	C	Yes	ENSGALG00000008938	0.00542222	ASE	Yes	DNA cross-link repair 1A (PSO2 homolog, S. cerevisiae)
6	29142381	A	G	Yes	ENSGALG00000008949(dist=26042),ENSGALG00000008956(dist=1338)	0.00447222	ASE	Yes
6	29215126	C	A	Yes	ENSGALG00000008981(dist=1029),ENSGALG00000008999(dist=2278)	0.00371111	ASE	Yes
6	32802789	C	T	Yes	ENSGALG00000009534	0.00366111	ASE	Yes
6	33193815	G	T	No	ENSGALG00000009681(dist=82989),ENSGALG00000009684(dist=135649)	0.00432778	Random	No
6	33737934	T	G	Yes	ENSGALG00000020629	0.00413333	Random	Yes	hypothetical LOC426415
6	33849866	C	T	Yes	ENSGALG00000009718(dist=8121),ENSGALG00000023404(dist=8506)	0.00326111	ASE	Yes
6	33970757	T	C	Yes	ENSGALG00000023400	0.00327222	ASE	Yes
6	34333244	A	G	Yes	ENSGALG00000006617	0.00318333	ASE	Yes
6	35640470	T	C	No	ENSGALG00000023387(dist=258721),ENSGALG00000010454(dist=369512)	0.00412778	Random	No
6	36087979	A	G	Yes	ENSGALG00000010454	0.00421667	Random	Yes	O-6-methylguanine-DNA methyltransferase
6	36209595	T	C	No	ENSGALG00000010461(dist=8580),ENSGALG00000010464(dist=108094)	0.00366111	Random	No
6	36331992	G	A	Yes	ENSGALG00000010464	0.00329444	ASE	Yes	glutaredoxin 3
6	36640923	T	C	Yes	ENSGALG00000010470	0.00401111	Random	Yes
6	36966961	G	A	No	ENSGALG00000020615(dist=65431),ENSGALG00000010491(dist=9414)	0.00444444	Random	No
6	37064979	C	T	No	ENSGALG00000023378(dist=45332),ENSGALG00000010493(dist=41240)	0.0044	Random	No
6	37110223	C	A	Yes	ENSGALG00000010493	0.00444444	Random	Yes	inositol polyphosphate-5-phosphatase, 40kDa
6	37152271	T	C	Yes	ENSGALG00000010493	0.0044	Random	Yes	inositol polyphosphate-5-phosphatase, 40kDa
6	37337728	A	G	No	ENSGALG00000010517(dist=3768),ENSGALG00000010522(dist=2156)	0.00471111	Random	No
6	37381496	T	A	Yes	ENSGALG00000010522	0.00674444	Random	Yes
7	56040	T	C	Yes	ENSGALG00000002248	0.00757778	ASE	Yes	NGFI-A binding protein 1 (EGR1 binding protein 1)
7	98919	C	T	Yes	ENSGALG00000002268	0.00783889	ASE	Yes	transmembrane protein 194B
7	169949	G	A	Yes	ENSGALG00000002310	0.00823889	ASE	Yes	3-hydroxyisobutyryl-Coenzyme A hydrolase
7	301960	G	A	Yes	ENSGALG00000002402	0.00671667	ASE	Yes	asparagine synthetase domain containing 1
7	554400	G	A	Yes	ENSGALG00000002509	0.00694444	ASE	Yes	collagen, type V, alpha 2
7	1138409	A	G	Yes	ENSGALG00000002632(dist=2801),ENSGALG00000025182(dist=125398)	0.00411667	ASE	Yes
7	1307014	T	C	Yes	ENSGALG00000002646(dist=5184),ENSGALG00000002655(dist=3012)	0.00410556	ASE	Yes
7	2794591	T	C	Yes	ENSGALG00000002921	0.00647222	ASE	Yes	LanC lantibiotic synthetase component C-like 1 (bacterial)
7	2987712	T	C	No	ENSGALG00000002944(dist=80856),ENSGALG00000003126(dist=64657)	0.0138056	Random	No
7	4035314	G	A	No	ENSGALG00000023831(dist=19440),ENSGALG00000021075(dist=44931)	0.00482222	Random	No
7	4121381	G	T	Yes	ENSGALG00000003472	0.00497222	ASE	Yes
7	4211364	T	A	Yes	ENSGALG00000003484	0.00547778	ASE	Yes	BRCA1 associated RING domain 1
7	4363631	T	C	Yes	ENSGALG00000003578	0.00456667	ASE	Yes	fibronectin 1
7	4458112	G	A	No	ENSGALG00000003578(dist=47153),ENSGALG00000003758(dist=73694)	0.00445	Random	No
7	4625787	G	A	Yes	ENSGALG00000003812	0.00422778	ASE	Yes	ubiquitin-conjugating enzyme E2F (putative)
7	4667902	G	A	Yes	ENSGALG00000003862	0.00514444	Random	Yes
7	5140129	C	T	Yes	ENSGALG00000003980	0.00552222	Random	Yes	IQ motif containing with AAA domain
7	5185228	A	G	Yes	ENSGALG00000004045	0.00348889	ASE	Yes	ArfGAP with GTPase domain, ankyrin repeat and PH domain 1
7	5254068	T	C	Yes	ENSGALG00000004045	0.00481667	Random	Yes	ArfGAP with GTPase domain, ankyrin repeat and PH domain 1
7	6278932	T	C	Yes	ENSGALG00000004288	0.00920556	Random	Yes	histone deacetylase 4
7	9278168	T	C	Yes	ENSGALG00000007729,ENSGALG00000007759	0.00820556	Random	Yes
7	9541580	G	A	No	ENSGALG00000007729(dist=220199),ENSGALG00000007777(dist=1096291)	0.00804444	Random	No
7	9595928	C	T	No	ENSGALG00000007729(dist=274547),ENSGALG00000007777(dist=1041943)	0.00802222	Random	No
7	9654794	T	G	No	ENSGALG00000007729(dist=333413),ENSGALG00000007777(dist=983077)	0.00811111	Random	No
7	9742046	G	A	No	ENSGALG00000007729(dist=420665),ENSGALG00000007777(dist=895825)	0.00804444	Random	No
7	10169746	A	C	No	ENSGALG00000007729(dist=848365),ENSGALG00000007777(dist=468125)	0.00832222	Random	No
7	10297092	A	G	No	ENSGALG00000007729(dist=975711),ENSGALG00000007777(dist=340779)	0.00716111	Random	No
7	11015168	A	G	Yes	ENSGALG00000021865(dist=6210),ENSGALG00000007966(dist=5279)	0.00682778	ASE	Yes
7	11626462	T	C	No	ENSGALG00000023603(dist=81894),ENSGALG00000008135(dist=225468)	0.00728889	Random	No
7	11895154	T	C	Yes	ENSGALG00000008135	0.00746111	Random	Yes	SATB homeobox 2
7	12356260	G	A	Yes	ENSGALG00000008220	0.0104278	ASE	Yes	basic leucine zipper and W2 domains 1
7	12851718	C	G	Yes	ENSGALG00000008454	0.00853889	ASE	Yes	NOP58 ribonucleoprotein homolog (yeast)
7	13250972	T	A	Yes	ENSGALG00000008493(dist=2959),ENSGALG00000008494(dist=6166)	0.00683889	ASE	Yes
7	13392487	C	A	Yes	ENSGALG00000008501(dist=5131),ENSGALG00000008516(dist=30537)	0.0064	ASE	Yes
7	13603917	T	C	Yes	ENSGALG00000008582(dist=20019),ENSGALG00000020834(dist=3355)	0.00662778	ASE	Yes
7	13732713	C	T	Yes	ENSGALG00000008610(dist=35033),ENSGALG00000008621(dist=2511)	0.00376111	ASE	Yes
7	13840786	A	G	Yes	ENSGALG00000008626	0.00372778	ASE	Yes
7	14082746	G	A	No	ENSGALG00000023492(dist=17860),ENSGALG00000008656(dist=378431)	0.00405556	Random	No
7	14527590	A	G	Yes	ENSGALG00000008669	0.00345556	ASE	Yes	CD28 molecule
7	14680936	T	C	Yes	ENSGALG00000008674(dist=11008),ENSGALG00000008714(dist=8092)	0.00352222	ASE	Yes
7	14776963	C	A	Yes	ENSGALG00000008738(dist=1984),ENSGALG00000008786(dist=3802)	0.00334444	ASE	Yes
7	14881153	G	A	Yes	ENSGALG00000008803	0.00331111	ASE	Yes
7	15189161	A	G	Yes	ENSGALG00000008885(dist=17541),ENSGALG00000008896(dist=8599)	0.00371667	ASE	Yes
7	15247895	A	G	Yes	ENSGALG00000008903	0.00328333	ASE	Yes
7	15412151	T	A	Yes	ENSGALG00000008978	0.00633333	ASE	Yes	integrin, alpha 4 (antigen CD49D, alpha 4 subunit of VLA-4 receptor)
7	15619931	G	A	Yes	ENSGALG00000020793	0.00512778	Random	Yes	ubiquitin-conjugating enzyme E2E 4 pseudogene
7	15781045	T	C	No	ENSGALG00000020793(dist=113526),ENSGALG00000009001(dist=93861)	0.00493333	Random	No
7	16164451	T	G	Yes	ENSGALG00000009031	0.00463889	ASE	Yes
7	16290404	C	T	Yes	ENSGALG00000009089	0.00445	Random	Yes	titin
7	16399855	A	C	No	ENSGALG00000009089(dist=69814),ENSGALG00000009109(dist=15532)	0.00441667	Random	No
7	16630645	A	T	Yes	ENSGALG00000009202	0.00637778	ASE	Yes	RNA binding motif protein 45
7	16821140	C	T	Yes	ENSGALG00000009236	0.00453333	ASE	Yes	alkylglycerone phosphate synthase
7	17244694	A	G	No	ENSGALG00000009250(dist=14459),ENSGALG00000020770(dist=63188)	0.00436111	Random	No
7	17615625	T	G	No	ENSGALG00000009283(dist=97173),ENSGALG00000009286(dist=164112)	0.00473889	Random	No
7	17780926	C	A	Yes	ENSGALG00000009286	0.00453889	Random	Yes	ATP synthase, H+ transporting, mitochondrial F0 complex, subunit C3 (subunit 9)
7	18049397	C	T	Yes	ENSGALG00000009321	0.00403889	ASE	Yes	similar to WAS/WASL interacting protein family, member 1; WAS/WASL interacting protein family, member 1
7	18660063	G	A	Yes	ENSGALG00000009344	0.00409444	ASE	Yes	similar to Plaucible mixed-lineage kinase protein; similar to MLTK-alpha; similar to MLTK alpha; similar to mixed lineage kinase ZAK; sterile alpha motif and leucine zipper containing kinase AZK
7	18730661	T	G	Yes	ENSGALG00000009344	0.00470556	Random	Yes	similar to Plaucible mixed-lineage kinase protein; similar to MLTK-alpha; similar to MLTK alpha; similar to mixed lineage kinase ZAK; sterile alpha motif and leucine zipper containing kinase AZK
7	18883579	G	A	Yes	ENSGALG00000009357	0.00482222	Random	Yes	Rap guanine nucleotide exchange factor (GEF) 4; similar to cAMP-GEFII
7	19338106	T	C	Yes	ENSGALG00000009545	0.00575	Random	Yes	hypothetical protein LOC770697; similar to Solute carrier family 25 (mitochondrial carrier, Aralar), member 12; solute carrier family 25 (mitochondrial carrier, Aralar), member 12
7	19463149	A	G	Yes	ENSGALG00000009558	0.00401667	ASE	Yes
7	19547836	C	T	No	ENSGALG00000009564(dist=31174),ENSGALG00000009569(dist=26232)	0.00696667	Random	No
7	19616962	C	T	Yes	ENSGALG00000009569(dist=1123),ENSGALG00000009575(dist=6281)	0.00445	ASE	Yes
7	19738763	G	A	No	ENSGALG00000009589(dist=51284),ENSGALG00000009602(dist=36145)	0.0063	Random	No
7	20043827	C	T	Yes	ENSGALG00000009677	0.00414444	ASE	Yes	Sjogren syndrome antigen B (autoantigen La)
7	20527590	A	C	No	ENSGALG00000010902(dist=5281),ENSGALG00000010930(dist=38610)	0.00615	Random	No
7	20706895	G	T	No	ENSGALG00000010931(dist=44543),ENSGALG00000025485(dist=76403)	0.00593889	Random	No
7	21300875	G	A	Yes	ENSGALG00000011009	0.00593889	Random	Yes	sodium channel, voltage-gated, type II, alpha subunit
7	22013232	G	A	No	ENSGALG00000020703(dist=330345),ENSGALG00000011069(dist=49275)	0.00516111	Random	No
7	22154932	A	G	No	ENSGALG00000011069(dist=90149),ENSGALG00000023332(dist=181506)	0.00491667	Random	No
7	22403980	A	G	No	ENSGALG00000023332(dist=61634),ENSGALG00000011082(dist=84454)	0.00553889	Random	No
7	22737909	A	G	Yes	ENSGALG00000011110	0.00563889	Random	Yes	dipeptidyl-peptidase 4 (CD26, adenosine deaminase complexing protein 2); similar to dipeptidyl-peptidase 4 (CD26, adenosine deaminase complexing protein 2)
7	23191944	G	T	No	ENSGALG00000011131(dist=128350),ENSGALG00000011132(dist=22296)	0.00434444	Random	No
7	23510143	A	G	Yes	ENSGALG00000011153	0.00431111	ASE	Yes	lymphocyte antigen 75
7	23554296	G	T	Yes	ENSGALG00000011172	0.00472778	Random	Yes
7	23635565	G	A	Yes	ENSGALG00000011232	0.00433333	ASE	Yes	serine/threonine kinase 11 interacting protein
7	23744496	G	A	Yes	ENSGALG00000011318	0.00413889	ASE	Yes	aspartyl aminopeptidase
7	23813629	T	C	Yes	ENSGALG00000023275	0.00475	ASE	Yes
7	23851537	C	T	Yes	ENSGALG00000011335	0.00451111	ASE	Yes	nonhomologous end-joining factor 1
7	23920620	G	A	Yes	ENSGALG00000011434	0.00477222	Random	Yes	solute carrier family 11 (proton-coupled divalent metal ion transporters), member 1
7	24478968	C	T	No	ENSGALG00000023249(dist=250553),ENSGALG00000023248(dist=164142)	0.01185	Random	No
7	24789255	T	C	Yes	ENSGALG00000011468	0.00731111	ASE	Yes	insulin-like growth factor binding protein 5
7	24792039	G	A	Yes	ENSGALG00000011468(dist=1858),ENSGALG00000011469(dist=6351)	0.00913889	ASE	Yes
7	25284334	G	A	Yes	ENSGALG00000011541	0.00978333	Random	Yes	bridging integrator 1
7	25317742	A	G	Yes	ENSGALG00000011541	0.00966111	ASE	Yes	bridging integrator 1
7	25334357	C	T	Yes	ENSGALG00000011541	0.0100833	Random	Yes	bridging integrator 1
7	25574361	G	A	Yes	ENSGALG00000011566	0.0115611	ASE	Yes	glycophorin C (Gerbich blood group)
7	26651822	A	G	No	ENSGALG00000011589(dist=199575),ENSGALG00000011591(dist=100842)	0.0168889	Random	No
7	26849646	A	C	Yes	ENSGALG00000011593	0.0864056	ASE	Yes
7	26977328	A	G	Yes	ENSGALG00000011596	0.116067	ASE	Yes
7	27102154	C	T	Yes	ENSGALG00000011630	0.0578333	ASE	Yes	v-ral simian leukemia viral oncogene homolog B (ras related; GTP binding protein); GLI family zinc finger 2
7	27285478	G	A	Yes	ENSGALG00000011630	0.0511222	Random	Yes	v-ral simian leukemia viral oncogene homolog B (ras related; GTP binding protein); GLI family zinc finger 2
7	28107028	A	G	Yes	ENSGALG00000011679	0.00809444	Random	Yes
7	28224434	T	C	Yes	ENSGALG00000011686	0.00575556	Random	Yes
7	28617687	A	C	Yes	ENSGALG00000011699	0.00527222	Random	Yes	adenylate cyclase 5
7	28739260	A	G	Yes	ENSGALG00000011704	0.00678889	ASE	Yes	protein tyrosine phosphatase-like (proline instead of catalytic arginine), member b
7	29194776	G	A	Yes	ENSGALG00000011744	0.00424444	Random	Yes	kalirin, RhoGEF kinase
7	29839900	C	T	Yes	ENSGALG00000012072	0.00621111	ASE	Yes	poly (ADP-ribose) polymerase family, member 14
7	29967213	C	A	Yes	ENSGALG00000012106(dist=3934),ENSGALG00000012111(dist=1773)	0.00667778	ASE	Yes
7	30526088	C	T	Yes	ENSGALG00000012147	0.00486667	ASE	Yes	DEAD (Asp-Glu-Ala-Asp) box polypeptide 18
7	30651128	T	C	No	ENSGALG00000012147(dist=121826),ENSGALG00000012156(dist=140202)	0.00665	Random	No
7	31283150	C	T	Yes	ENSGALG00000012166(dist=5070),ENSGALG00000012171(dist=27574)	0.00560556	ASE	Yes
7	31389612	C	T	Yes	ENSGALG00000012177	0.00521667	ASE	Yes
7	31507912	A	G	Yes	ENSGALG00000012182	0.00655556	Random	Yes
7	31944417	T	C	Yes	ENSGALG00000012187(dist=4896),ENSGALG00000012190(dist=6484)	0.00428889	ASE	Yes
7	32095985	T	C	Yes	ENSGALG00000012207(dist=1636),ENSGALG00000012210(dist=6519)	0.00421111	ASE	Yes
7	32256414	A	G	Yes	ENSGALG00000012259	0.00402222	ASE	Yes
7	32281701	G	A	Yes	ENSGALG00000012348	0.00423889	ASE	Yes	minichromosome maintenance complex component 6
7	32738155	A	G	Yes	ENSGALG00000012362	0.00627778	Random	Yes
7	32824330	G	A	No	ENSGALG00000012362(dist=6722),ENSGALG00000020593(dist=1592)	0.00598333	Random	No
7	32874797	C	T	Yes	ENSGALG00000012377	0.00392222	ASE	Yes	histamine N-methyltransferase
7	33025945	A	G	Yes	ENSGALG00000012380(dist=2869),ENSGALG00000012381(dist=16701)	0.00381667	ASE	Yes
7	33401091	G	A	No	ENSGALG00000012385(dist=98166),ENSGALG00000012407(dist=65426)	0.00477222	Random	No
7	33610901	T	C	Yes	ENSGALG00000012407	0.00516667	Random	Yes	low density lipoprotein-related protein 1B (deleted in tumors)
7	34362626	G	A	Yes	ENSGALG00000012421	0.00374444	ASE	Yes	Rho GTPase activating protein 15
7	34621654	G	T	Yes	ENSGALG00000012421	0.00585556	Random	Yes	Rho GTPase activating protein 15
7	34969541	C	T	No	ENSGALG00000012440(dist=8503),ENSGALG00000017938(dist=977360)	0.00413889	Random	No
7	35130665	C	T	No	ENSGALG00000012440(dist=169627),ENSGALG00000017938(dist=816236)	0.00447778	Random	No
7	35285121	C	T	No	ENSGALG00000012440(dist=324083),ENSGALG00000017938(dist=661780)	0.00407778	Random	No
7	35518724	A	G	No	ENSGALG00000012440(dist=557686),ENSGALG00000017938(dist=428177)	0.00416111	Random	No
7	35741579	C	T	No	ENSGALG00000012440(dist=780541),ENSGALG00000017938(dist=205322)	0.00512222	Random	No
7	36182383	G	A	Yes	ENSGALG00000012444	0.00562778	ASE	Yes	activin A receptor, type IIA
7	36298166	G	A	Yes	ENSGALG00000012449	0.00527778	ASE	Yes
7	36469293	G	A	Yes	ENSGALG00000012462(dist=2901),ENSGALG00000012467(dist=28142)	0.00383889	ASE	Yes
7	36553596	C	T	Yes	ENSGALG00000012473	0.00399444	ASE	Yes	chromosome 2 open reading frame 25
7	36556465	G	A	Yes	ENSGALG00000012473	0.00370556	ASE	Yes	chromosome 2 open reading frame 25
7	36669421	T	C	No	ENSGALG00000012478(dist=19501),ENSGALG00000012479(dist=55916)	0.00463889	Random	No
7	36783810	A	G	Yes	ENSGALG00000012484	0.00385556	ASE	Yes
7	37030003	G	A	Yes	ENSGALG00000012511(dist=52018),ENSGALG00000012513(dist=2184)	0.00402778	ASE	Yes
7	37112026	C	T	Yes	ENSGALG00000012525	0.00740556	Random	Yes	formin-like 2
7	37164616	C	T	Yes	ENSGALG00000012525	0.00462222	ASE	Yes	formin-like 2
7	37429460	G	A	No	ENSGALG00000012537(dist=36719),ENSGALG00000012538(dist=234819)	0.00598333	Random	No
7	37560204	C	T	No	ENSGALG00000012537(dist=167463),ENSGALG00000012538(dist=104075)	0.00774444	Random	No
7	37848500	T	C	Yes	ENSGALG00000020575	0.00542222	ASE	Yes	KIAA1189
7	37898218	G	A	Yes	ENSGALG00000012551	0.00803889	Random	Yes	activin A receptor, type I
8	101747	G	A	No	ENSGALG00000001880(dist=58404),ENSGALG00000021244(dist=12878)	0.00424444	Random	No
8	798012	G	A	No	ENSGALG00000021243(dist=184370),ENSGALG00000001896(dist=26120)	0.00431667	Random	No
8	993831	A	G	Yes	ENSGALG00000001915	0.00378333	ASE	Yes	vav 3 oncogene
8	1190815	C	T	Yes	ENSGALG00000021240(dist=6416),ENSGALG00000001938(dist=1689)	0.00381667	ASE	Yes
8	1376894	G	A	Yes	ENSGALG00000002145	0.00409444	ASE	Yes
8	1452394	G	A	Yes	ENSGALG00000002164,ENSGALG00000023931	0.00417222	ASE	Yes
8	1540829	C	T	No	ENSGALG00000017376(dist=17214),ENSGALG00000002182(dist=58768)	0.00432778	Random	No
8	2182514	C	T	Yes	ENSGALG00000002207(dist=55300),ENSGALG00000002216(dist=2019)	0.00333333	ASE	Yes
8	2485479	C	A	Yes	ENSGALG00000002246(dist=5223),ENSGALG00000002287(dist=13363)	0.00349444	ASE	Yes
8	2645642	G	T	Yes	ENSGALG00000002338(dist=5451),ENSGALG00000002369(dist=13055)	0.00324444	ASE	Yes
8	2944754	A	G	No	ENSGALG00000002451(dist=125768),ENSGALG00000002469(dist=472238)	0.00416667	Random	No
8	3846620	C	T	Yes	ENSGALG00000002725(dist=2002),ENSGALG00000002734(dist=3035)	0.0041	ASE	Yes
8	3956165	C	T	No	ENSGALG00000021114(dist=13900),ENSGALG00000021112(dist=27462)	0.00436111	Random	No
8	4129658	A	G	Yes	ENSGALG00000002894	0.0163833	ASE	Yes
8	4247029	C	A	Yes	ENSGALG00000002922	0.00452778	Random	Yes	Notch homolog 2 (Drosophila)
8	4799931	G	A	Yes	ENSGALG00000003206	0.00364444	ASE	Yes
8	4828103	G	A	Yes	ENSGALG00000023803	0.00368889	ASE	Yes
8	5375334	G	A	Yes	ENSGALG00000003424	0.00491111	Random	Yes	LIM homeobox transcription factor 1, alpha
8	5539095	A	G	Yes	ENSGALG00000003429	0.00372222	ASE	Yes	pre-B-cell leukemia homeobox 1
8	5597205	A	C	No	ENSGALG00000025313(dist=42239),ENSGALG00000021026(dist=8476)	0.00438889	Random	No
8	5847296	T	C	Yes	ENSGALG00000023748;ENSGALG00000023749	0.00460556	Random	Yes
8	5935440	C	T	Yes	ENSGALG00000003678,ENSGALG00000023744	0.00578889	ASE	Yes
8	6121709	A	G	Yes	ENSGALG00000003880	0.0305889	ASE	Yes	syntaxin 6
8	6166993	A	G	Yes	ENSGALG00000003893	0.0371167	ASE	Yes	xenotropic and polytropic retrovirus receptor
8	6979855	A	G	No	ENSGALG00000025650(dist=41616),ENSGALG00000004448(dist=50358)	0.0810333	Random	No
8	7129785	G	A	Yes	ENSGALG00000004487	0.0861333	Random	Yes
8	7211387	T	C	Yes	ENSGALG00000004500	0.0394778	Random	Yes	ring finger and WD repeat domain 2
8	7261466	G	A	Yes	ENSGALG00000004500	0.055	Random	Yes	ring finger and WD repeat domain 2
8	7382982	G	A	Yes	ENSGALG00000023675	0.0261333	ASE	Yes
8	7410604	T	C	Yes	ENSGALG00000004547	0.0201722	ASE	Yes
8	7604587	A	G	Yes	ENSGALG00000004578	0.0254444	ASE	Yes	RAB GTPase activating protein 1-like
8	7694129	T	C	Yes	ENSGALG00000004587	0.00336111	ASE	Yes	ring finger and CCCH-type zinc finger domains 1
8	7827325	A	G	Yes	ENSGALG00000004620	0.0256778	ASE	Yes	laminin, gamma 1 (formerly LAMB2)
8	8048185	T	C	Yes	ENSGALG00000004728	0.0122167	ASE	Yes	ral guanine nucleotide dissociation stimulator-like 1
8	8278329	T	C	Yes	ENSGALG00000004812	0.0153	ASE	Yes	family with sequence similarity 129, member A
8	8397815	G	A	No	ENSGALG00000004823(dist=24787),ENSGALG00000004857(dist=142321)	0.0112389	Random	No
8	8845436	G	A	No	ENSGALG00000021389(dist=34651),ENSGALG00000024445(dist=1024374)	0.0144722	Random	No
8	9276983	C	T	No	ENSGALG00000021389(dist=466198),ENSGALG00000024445(dist=592827)	0.0122667	Random	No
8	9841325	T	G	No	ENSGALG00000021389(dist=1030540),ENSGALG00000024445(dist=28485)	0.0130556	Random	No
8	9947618	A	C	No	ENSGALG00000024445(dist=68519),ENSGALG00000005065(dist=6013)	0.0154722	Random	No
8	10057245	T	C	No	ENSGALG00000005065(dist=26841),ENSGALG00000005069(dist=2395)	0.0157778	Random	No
8	12633328	G	A	Yes	ENSGALG00000005329	0.0140722	Random	Yes	hippocampus abundant transcript 1
8	12691750	A	G	No	ENSGALG00000005344(dist=6191),ENSGALG00000025183(dist=48880)	0.0122111	Random	No
8	13561497	G	T	Yes	ENSGALG00000005509	0.0127778	Random	Yes	dihydropyrimidine dehydrogenase
8	13641617	T	C	Yes	ENSGALG00000005509(dist=61800),ENSGALG00000005552(dist=1930)	0.0163222	ASE	Yes
8	13706066	C	T	No	ENSGALG00000005552(dist=32056),ENSGALG00000021872(dist=54576)	0.0166333	Random	No
8	14009951	T	C	Yes	ENSGALG00000021872(dist=243691),ENSGALG00000005565(dist=1000)	0.0187556	ASE	Yes
8	14076210	A	G	Yes	ENSGALG00000005583	0.0340389	ASE	Yes	asparagine-linked glycosylation 14 homolog (S. cerevisiae)
8	14340672	C	T	Yes	ENSGALG00000005683	0.0228444	ASE	Yes
8	14404643	A	G	Yes	ENSGALG00000005752	0.0152167	Random	Yes	ATP-binding cassette, sub-family A (ABC1), member 4
8	14892624	G	A	Yes	ENSGALG00000005953	0.0256556	ASE	Yes
8	15695408	C	T	Yes	ENSGALG00000006113(dist=18357),ENSGALG00000020805(dist=1630)	0.0216722	ASE	Yes
8	16485258	G	A	No	ENSGALG00000006252(dist=44939),ENSGALG00000006261(dist=22724)	0.00832778	Random	No
8	16537932	A	G	Yes	ENSGALG00000006261	0.00716111	ASE	Yes
8	16799471	C	T	Yes	ENSGALG00000006864	0.0161389	Random	Yes
8	17003519	T	C	Yes	ENSGALG00000008665	0.00656667	ASE	Yes	B-cell CLL/lymphoma 10
8	17035485	C	A	Yes	ENSGALG00000008680	0.00539444	ASE	Yes
8	17123457	A	G	Yes	ENSGALG00000008722	0.00658333	ASE	Yes	mucolipin 2
8	17319966	G	A	Yes	ENSGALG00000008835	0.00528889	ASE	Yes	deoxyribonuclease II beta; sterile alpha motif domain containing 13
8	18534320	G	A	No	ENSGALG00000020760(dist=167608),ENSGALG00000020757(dist=152905)	0.00540556	Random	No
8	18589305	T	C	No	ENSGALG00000020760(dist=222593),ENSGALG00000020757(dist=97920)	0.00547222	Random	No
8	18946590	G	A	No	ENSGALG00000020757(dist=258228),ENSGALG00000025158(dist=244554)	0.00573889	Random	No
8	19019647	T	C	No	ENSGALG00000020757(dist=331285),ENSGALG00000025158(dist=171497)	0.00555556	Random	No
8	19182951	A	G	No	ENSGALG00000020757(dist=494589),ENSGALG00000025158(dist=8193)	0.00584444	Random	No
8	19378672	C	T	No	ENSGALG00000008900(dist=1490),ENSGALG00000008901(dist=57656)	0.00456667	Random	No
8	19615790	G	A	Yes	ENSGALG00000008939(dist=3651),ENSGALG00000008945(dist=2138)	0.00416667	ASE	Yes
8	20019984	T	C	Yes	ENSGALG00000009021	0.00412222	Random	Yes	ST6 (alpha-N-acetyl-neuraminyl-2,3-beta-galactosyl-1,3)-N-acetylgalactosaminide alpha-2,6-sialyltransferase 5
8	20536009	C	T	No	ENSGALG00000010021(dist=55765),ENSGALG00000010053(dist=154973)	0.00436111	Random	No
8	21252084	C	T	Yes	ENSGALG00000010106	0.00386667	ASE	Yes
8	21340447	G	A	Yes	ENSGALG00000010109	0.00459444	Random	Yes	chromosome 1 open reading frame 164
8	21549298	T	C	Yes	ENSGALG00000010140	0.00368889	ASE	Yes	eukaryotic translation initiation factor 2B, subunit 3 gamma, 58kDa
8	21629597	T	C	Yes	ENSGALG00000010216(dist=1213),ENSGALG00000010217(dist=1598)	0.00332778	ASE	Yes
8	21888045	G	A	Yes	ENSGALG00000010244	0.0034	ASE	Yes	aldo-keto reductase family 1, member A1 (aldehyde reductase)
8	21965874	G	A	Yes	ENSGALG00000010293	0.00387778	Random	Yes	riboflavin-binding protein
8	22154742	A	G	Yes	ENSGALG00000010335	0.00329444	ASE	Yes	phosphoinositide-3-kinase, regulatory subunit 3 (p55, gamma)
8	22565347	C	T	Yes	ENSGALG00000010444	0.00381111	ASE	Yes	ATP synthase mitochondrial F1 complex assembly factor 1
8	24154099	T	C	Yes	ENSGALG00000010503	0.00416111	Random	Yes	ATP/GTP binding protein-like 4
8	24350471	A	C	Yes	ENSGALG00000010533	0.00431667	Random	Yes	ELAV (embryonic lethal, abnormal vision, Drosophila)-like 4 (Hu antigen D)
8	24421155	C	T	No	ENSGALG00000010533(dist=63449),ENSGALG00000010536(dist=119972)	0.00422222	Random	No
8	24683409	C	G	Yes	ENSGALG00000010536(dist=17396),ENSGALG00000010537(dist=2053)	0.00387778	ASE	Yes
8	24800689	G	A	Yes	ENSGALG00000010543	0.00335556	ASE	Yes	epidermal growth factor receptor pathway substrate 15
8	24929357	G	A	Yes	ENSGALG00000010565	0.00356111	ASE	Yes	nardilysin (N-arginine dibasic convertase)
8	25001912	C	T	Yes	ENSGALG00000010569	0.00324444	ASE	Yes	thioredoxin domain containing 12 (endoplasmic reticulum)
8	25014752	C	T	Yes	ENSGALG00000010570	0.00394444	Random	Yes	basic transcription factor 3-like 4
8	25229910	A	G	Yes	ENSGALG00000010634(dist=10145),ENSGALG00000016099(dist=2258)	0.00379444	ASE	Yes
8	25277592	A	G	Yes	ENSGALG00000010647	0.00433889	Random	Yes	enoyl Coenzyme A hydratase domain containing 2
8	25314432	T	C	No	ENSGALG00000021870(dist=10259),ENSGALG00000021869(dist=3555)	0.00456111	Random	No
8	25388872	T	C	Yes	ENSGALG00000010681	0.00373333	ASE	Yes	carnitine palmitoyltransferase II
8	25772442	G	T	No	ENSGALG00000010721(dist=22242),ENSGALG00000010735(dist=64178)	0.00573333	Random	No
8	25881283	C	T	Yes	ENSGALG00000010746	0.00467778	ASE	Yes	transmembrane protein 59
8	25906608	C	T	Yes	ENSGALG00000010758	0.00403333	ASE	Yes	similar to RIKEN cDNA 2810410C14 gene
8	25995870	G	A	Yes	ENSGALG00000010787	0.00365556	ASE	Yes
8	26188519	T	C	No	ENSGALG00000010805(dist=79030),ENSGALG00000010818(dist=280323)	0.00451667	Random	No
8	26304698	T	C	No	ENSGALG00000010805(dist=195209),ENSGALG00000010818(dist=164144)	0.00474444	Random	No
8	26468076	A	G	Yes	ENSGALG00000010818	0.00395556	ASE	Yes	phosphatidic acid phosphatase type 2B
8	27143243	C	T	Yes	ENSGALG00000010870	0.00477778	ASE	Yes	jun oncogene
8	27167869	C	T	No	ENSGALG00000010870(dist=24465),ENSGALG00000010872(dist=85031)	0.00485556	Random	No
8	27440448	C	T	Yes	ENSGALG00000010889	0.00506111	Random	Yes	hook homolog 1 (Drosophila)
8	27464327	G	A	Yes	ENSGALG00000018634	0.0192	ASE	Yes	hypothetical LOC424677
8	27891230	G	A	Yes	ENSGALG00000010924	0.00722778	Random	Yes	nuclear factor I/A
8	27899649	A	G	Yes	ENSGALG00000010924	0.00662222	Random	Yes	nuclear factor I/A
8	28083088	G	T	Yes	ENSGALG00000020614	0.0140833	ASE	Yes
8	28146118	T	C	Yes	ENSGALG00000010934	0.0105	Random	Yes
8	28249123	G	A	Yes	ENSGALG00000010953	0.0142222	ASE	Yes
8	28298915	C	T	Yes	ENSGALG00000010967	0.0158667	ASE	Yes	dedicator of cytokinesis 7
8	29007816	C	T	Yes	ENSGALG00000011031	0.00943889	ASE	Yes	Janus kinase 1 (a protein tyrosine kinase)
8	29063859	C	T	Yes	ENSGALG00000011035	0.00995	ASE	Yes	adenylate kinase 3-like 2
8	29112039	G	A	Yes	ENSGALG00000011047	0.00993889	ASE	Yes	leptin receptor overlapping transcript
8	29411563	T	C	Yes	ENSGALG00000011121	0.00785556	ASE	Yes	solute carrier family 35 (UDP-glucuronic acid/UDP-N-acetylgalactosamine dual transporter), member D1
8	29463065	A	G	Yes	ENSGALG00000011229	0.00816667	ASE	Yes	SERPINE1 mRNA binding protein 1
[truncated: 2,922 more rows]

## Sheet: Sum
	In gene	Not in gene	Total
ASE	1824	0	1824
Random	1194	1903	3097
			4921
